# Supplementary material for: Analysis of discrepancies in hemorrhagic transformation and infarct volume in ischemic stroke patients undergoing endovascular treatment
Source: Front Neurol. 2026 Mar 6;17:1783768. doi: 10.3389/fneur.2026.1783768 (PMC13002435; doi:10.3389/fneur.2026.1783768)
Supplement: Supplementary file 2 [file Table_2.xlsx]

## Sheet: Sheet1
gender	age	height	weight	Cortical Infarction	Hospital admission number	SBP	DBP	TOAST Classification	Hypertension	Diadetes	Atrial Fibrillation	Coronary Heart Disease	Smoking	Intravenous Thrombolysis	History of Ischemic Stroke	History of Intracranial hemorrhage	Preoperative NIHSS	24-hour NIHSS	48-hour NIHSS	7-day NIHSS	Change in NIHSS score from 24 hours to 7 days	Change in NIHSS score from preoperative to 7 days	END	hemorrhagic transformation	Type of bleeding	Bleeding time is less than 24 hours	Death at 7 days	Death at 3 months	TC	TG	HDL-C	LDL-C	Homocysteine	Urea	Creatinine	Albumin	RBC	PLT	Neutrophil	HbA1c	Fasting blood sugar	OPT	the number of EVTs	Preoperative TICI> 0	Postoperative TICI < 2b	IV
female	64	158	65	No	1485466	150	82	Cardioembolic Stroke	No	No	Yes	No	No	No	No	No	22	31	31	24	-7	2	Yes	Yes	PH2	Yes	No	No	3.76	2.94	0.69	2.55	11.5	3.89	86	35.2	2.98	201	11.39	6.23	7.1	240	2	Yes	Yes	157
male	33	175	77	No	1383303	148	88	Cryptogenic Stroke	No	No	No	No	Yes	No	No	No	9	7	7	6	-1	-3	No	Yes	PH1	Yes	No	No	5.18	1.08	1.27	3.35	40.1	3.98	60	36.3	4.67	284	10.42	5.39	6.2	300	4	Yes	Yes	166
female	63	155	60	No	1482608	131	70	Large Artery Atherosclerotic Stroke	Yes	No	No	Yes	No	Yes	No	No	15	14	14	12	-2	-3	No	No	.	.	No	No	7.08	1.26	1.57	4.71	7.2	7.86	77	42.4	4.39	291	11.84	6.6	6.7	160	1	Yes	Yes	243
female	72	155	75	Yes	1484727	155	65	Large Artery Atherosclerotic Stroke	Yes	Yes	No	No	No	No	No	No	5	6	6	6	0	1	No	No	.	.	No	No	3.88	2.15	0.97	2.35	19.3	8.48	179	37.9	3.9	301	5.59	7.01	7.9	980	3	Yes	Yes	27
male	51	177	76	Yes	1483347	109	71	Cryptogenic Stroke	No	No	No	No	Yes	No	No	No	13	21	21	11	-10	-2	Yes	Yes	PH1	Yes	No	No	5.78	1.58	1.14	3.99	22.1	5.59	54	41.4	4	185	9.45	5.8	6.1	320	3	Yes	Yes	79
male	69	165	80	No	1483112	144	63	Large Artery Atherosclerotic Stroke	Yes	No	No	No	No	Yes	Yes	No	18	22	22	12	-10	-6	Yes	Yes	PH1	Yes	No	No	5.73	2.28	1.27	3.78	12.2	9.15	81	44.9	4.21	291	10.7	8.96	12.4	390	4	Yes	No	226
male	50	178	70	No	1485151	155	89	Large Artery Atherosclerotic Stroke	Yes	No	No	No	No	No	No	No	23	32	32	32	0	9	Yes	Yes	PH1	Yes	No	No	4.54	1.43	1.04	2.68	14.6	5.6	87	32.5	4.69	246	18.14	6.4	6.4	750	2	Yes	Yes	316
female	78	155	60	Yes	1484098	186	97	Large Artery Atherosclerotic Stroke	Yes	No	No	No	No	No	Yes	No	18	16	19	10	-6	-8	Yes	No	.	.	No	No	4.85	1.65	1.23	3.12	27.5	6	88.2	41.3	3.53	195	4.73	5.7	6.8	1200	1	Yes	Yes	31
female	52	158	75	No	1177273	143	83	Large Artery Atherosclerotic Stroke	Yes	No	No	No	No	No	No	No	15	15	13	12	-3	-3	No	Yes	PH1	Yes	No	Yes	4.06	1.16	0.85	2.69	7.3	3.47	45	39.1	4.84	204	4.16	5.98	6.7	440	3	Yes	Yes	98
male	50	160	67.5	Yes	1483355	104	69	Large Artery Atherosclerotic Stroke	Yes	No	No	No	Yes	No	No	No	12	19	19	11	-8	-1	Yes	No	.	.	No	No	3.17	1.67	1.24	1.68	7.8	3.7	55.9	34.1	4.37	246	11.1	5.4	7.1	1660	1	Yes	Yes	15
male	87	170	60	No	1482909	165	68	Cardioembolic Stroke	Yes	No	Yes	No	Yes	No	No	No	15	15	12	12	-3	-3	No	No	.	.	No	No	2.31	0.52	0.97	1.42	21.7	10.42	86	38.8	3.39	107	4.03	6	7.1	100	2	Yes	Yes	276
male	65	170	70	No	1483257	141	72	Cardioembolic Stroke	Yes	No	Yes	No	No	Yes	No	No	14	11	11	11	0	-3	No	No	.	.	No	No	4.42	0.73	1.13	2.91	19.3	4.71	71	43.9	4.78	186	9.53	5.87	8	650	1	Yes	Yes	133
male	73	169	75	No	1474369	128	60	Cryptogenic Stroke	Yes	No	No	No	Yes	No	No	No	11	19	18	18	-1	7	No	No	.	.	No	No	3.14	0.51	1.11	1.83	17.6	7.53	92	40.2	5.15	341	13.39	6.16	6.8	160	2	Yes	Yes	242
male	56	175	60	Yes	1482967	134	82	Large Artery Atherosclerotic Stroke	Yes	No	No	No	Yes	No	No	No	3	3	3	2	-1	-1	No	No	.	.	No	No	4.06	0.96	1.23	2.53	11.6	4.84	65	38.9	4.6	222	2.93	5.91	6.4	300	1	Yes	Yes	2
female	61	158	50	Yes	1477444	201	109	Cardioembolic Stroke	Yes	Yes	Yes	No	No	No	No	No	11	13	20	20	7	9	Yes	Yes	HI1	Yes	No	No	3.78	1.01	1.43	2.1	12.7	4.34	48.9	35.2	4.09	159	7.12	8.95	16.6	600	2	Yes	Yes	39
male	53	165	55	No	1474449	155	96	Large Artery Atherosclerotic Stroke	No	No	No	No	Yes	Yes	No	No	9	8	8	8	0	-1	No	No	.	.	No	No	5.12	1.47	1.11	3.51	22.9	5.48	56	35.8	4.87	310	7.64	5.54	5.43	120	2	Yes	Yes	5
female	61	160	57	Yes	1482627	130	72	Cryptogenic Stroke	No	No	No	No	No	Yes	No	No	7	5	5	4	-1	-3	No	No	.	.	No	No	4.7	0.73	1.68	2.66	7.8	7.09	72	39.8	4.57	116	2.28	5.26	4.5	220	1	Yes	Yes	0.9
female	85	160	55	No	1481161	152	103	Cardioembolic Stroke	No	No	No	No	No	Yes	No	No	12	21	21	8	-13	-4	Yes	No	.	.	No	Yes	4.01	0.98	1.33	2.36	15.6	8.61	105	42.5	4.78	211	5.98	6.05	10	160	1	Yes	Yes	114
male	66	175	90	No	1481682	134	79	Cardioembolic Stroke	Yes	Yes	Yes	Yes	No	Yes	No	No	9	18	27	27	9	18	Yes	Yes	PH2	Yes	No	Yes	1.63	1.03	0.65	0.84	6.6	4.66	79	38.6	4.52	84	2.94	6.57	7.9	150	2	Yes	Yes	336
female	88	158	65	No	1481950	169	90	Cardioembolic Stroke	Yes	Yes	Yes	No	No	Yes	No	No	15	24	24	27	3	12	Yes	No	.	.	No	No	6.47	1.24	1.14	4.49	11.5	5.38	85	38.5	3.84	188	2.11	7.02	10.3	150	3	Yes	Yes	577
female	77	150	75	Yes	1174646	139	97	Cryptogenic Stroke	Yes	No	No	No	No	No	No	No	21	30	30	9	-21	-12	Yes	No	.	.	No	No	4.4	0.94	1.59	2.49	13	9.8	92	40.8	4	172	4.48	6.2	6.1	134	1	Yes	Yes	45
male	55	176	90	No	1509146	153	85	Large Artery Atherosclerotic Stroke	No	No	No	No	No	No	No	No	12	10	10	2	-8	-10	Yes	Yes	PH1	Yes	No	No	3.19	1.29	0.95	2.1	12.6	3.49	72	44.7	4.67	201	7.56	5.1	6.7	480	3	Yes	Yes	3
male	68	176	90	No	1508810	128	100	Large Artery Atherosclerotic Stroke	Yes	No	No	No	Yes	Yes	No	No	14	4	2	3	-1	-11	No	Yes	HI2	Yes	No	No	4.99	0.93	1.15	2.93	21.1	9.57	115	32.4	4.74	149	6.44	6.41	5.54	460	3	Yes	Yes	45
male	71	170	65	No	1374380	165	113	Large Artery Atherosclerotic Stroke	Yes	No	No	Yes	No	No	Yes	No	17	10	7	4	-6	-13	No	No	.	.	No	No	4.16	0.85	1.48	2.62	28	10.12	91	38	5.31	303	7.67	5.64	7.4	200	1	Yes	Yes	178
male	64	170	65	No	1500098	109	75	Large Artery Atherosclerotic Stroke	Yes	Yes	No	Yes	No	No	Yes	No	8	6	6	4	-2	-4	No	No	.	.	No	No	3.56	0.59	0.91	2.16	8.4	6.52	74	34.7	3.97	168	8.26	8.36	8.7	490	1	Yes	Yes	6
male	64	170	70	No	1488160	186	103	Large Artery Atherosclerotic Stroke	Yes	Yes	No	No	No	No	No	No	11	16	16	15	-1	4	Yes	Yes	PH1	Yes	No	No	4.51	2.81	0.98	1.62	15.7	6.53	92	39	4.18	275	13.03	7.49	8.9	470	2	Yes	Yes	56
female	74	158	65	No	1481055	136	73	Cardioembolic Stroke	Yes	No	Yes	No	No	No	No	No	10	10	6	4	-6	-6	No	Yes	HI1	Yes	No	No	3.24	0.63	1.32	1.85	14.2	7.49	60	41.4	4.62	166	7.33	6.25	9.7	270	1	Yes	Yes	44
male	59	170	70	Yes	1481183	136	85	Cardioembolic Stroke	No	No	Yes	No	No	No	No	No	7	6	2	1	-5	-6	No	No	.	.	No	No	4.67	0.95	1.34	3.1	18.9	4.89	73	40.8	4.57	285	7.87	5.72	6	360	1	Yes	Yes	6
male	69	172	70	No	1481890	130	78	Cardioembolic Stroke	Yes	No	Yes	No	No	No	No	No	7	10	9	12	2	5	Yes	Yes	PH1	Yes	No	No	4.99	1.47	1.39	3.02	12	7.52	65	42.5	4.83	211	5.09	7.06	8.8	710	2	Yes	Yes	98
male	62	170	90	No	1481050	122	80	Large Artery Atherosclerotic Stroke	Yes	No	No	No	Yes	No	Yes	No	9	6	6	4	-2	-5	No	No	.	.	No	No	4.17	2.08	0.83	2.81	20.2	6.71	97	41.5	5.41	181	5.06	6.5	7.3	760	1	Yes	Yes	44
male	60	175	80	Yes	1322170	160	102	Large Artery Atherosclerotic Stroke	No	Yes	No	No	Yes	Yes	Yes	No	9	5	5	5	0	-4	No	No	.	.	No	No	3.69	1.54	0.8	2.56	12.5	7.4	113	35.2	4.84	159	10.4	7.72	8.9	240	1	Yes	Yes	33
female	62	168	75	No	1478449	157	90	Large Artery Atherosclerotic Stroke	Yes	Yes	No	No	No	No	No	No	8	5	5	3	-2	-5	No	No	.	.	No	No	3.81	3.74	0.76	2.39	7.8	5.21	61	39	5.9	231	3.88	10.32	10.5	910	2	Yes	Yes	14
female	53	155	75	Yes	1477030	142	97	Large Artery Atherosclerotic Stroke	Yes	Yes	No	No	No	No	No	No	21	30	30	21	-9	0	Yes	Yes	HI2	Yes	No	No	4.72	0.87	1.1	3.3	8	3.97	51	43.5	5.39	152	5.21	9.82	13.6	1043	3	Yes	Yes	76
male	78	178	85	Yes	1476618	138	80	Large Artery Atherosclerotic Stroke	Yes	No	No	No	No	No	No	No	4	12	2	1	-11	-3	Yes	No	.	.	No	No	3.1	1.48	0.72	2.13	11	5.6	87	37.4	4.53	178	4.19	5.34	6.2	270	1	Yes	Yes	1.5
male	73	170	55	Yes	1487820	128	80	Other Determined Etiology	No	No	No	No	Yes	No	No	No	19	25	25	7	-18	-12	Yes	No	.	.	No	No	4.95	1.57	0.88	3.22	12.7	3.04	44	28	2.97	369	11.79	5.2	5.6	220	2	Yes	Yes	14
female	72	158	53	No	1490358	114	62	Large Artery Atherosclerotic Stroke	Yes	Yes	No	No	No	Yes	No	No	12	14	28	28	14	16	Yes	Yes	PH2	Yes	No	Yes	3.85	1.05	0.82	2.48	11	5.26	37	26	4.96	446	8.15	9.04	16.2	370	4	Yes	Yes	138
female	81	160	65	No	1475510	126	72	Cardioembolic Stroke	Yes	No	Yes	No	No	No	No	No	9	5	5	3	-2	-6	No	Yes	PH1	Yes	No	Yes	4.22	0.69	1.37	2.47	9.7	1.82	35	44.1	4.59	168	6.24	6.05	5.1	560	1	Yes	Yes	10
female	74	158	70	No	1466006	172	86	Cardioembolic Stroke	Yes	No	Yes	No	No	No	No	No	12	16	15	14	-2	2	Yes	Yes	PH2	Yes	No	No	4.15	0.42	1.63	2.27	9.5	3.23	34.1	39.3	3.5	114	9.62	5.58	7.4	400	5	Yes	No	174
male	73	170	80	No	1470143	175	84	Large Artery Atherosclerotic Stroke	No	No	No	No	No	No	No	No	10	25	24	7	-18	-3	Yes	Yes	HI2	Yes	No	No	4.27	1.85	0.76	2.82	37.8	16.86	166	36.9	3.89	185	10.08	6.46	5.03	700	4	Yes	Yes	30
male	67	172	80	No	1470067	145	87	Large Artery Atherosclerotic Stroke	Yes	No	No	No	Yes	No	No	No	4	4	3	3	-1	-1	No	Yes	HI2	No	No	No	3.97	0.81	1.17	2.31	12.4	3.43	70	37.6	4.54	217	4.83	6.18	6.45	500	4	Yes	No	82
male	64	170	90	No	1468985	182	110	Large Artery Atherosclerotic Stroke	Yes	Yes	No	No	Yes	No	Yes	No	15	24	18	14	-10	-1	Yes	Yes	PH1	No	No	No	3.25	0.87	0.73	2.18	10.6	6.73	42	31.5	5.1	251	6.52	10.67	12.6	720	4	Yes	Yes	106
male	63	181	70	No	1469417	112	65	Large Artery Atherosclerotic Stroke	Yes	No	No	No	Yes	No	No	No	8	17	17	0	-17	-8	Yes	No	.	.	No	No	4.41	1.13	0.99	2.93	16.9	9.12	60	40	4.59	212	3.97	5.68	6.7	650	5	Yes	Yes	65
female	80	158	65	Yes	1468557	164	71	Large Artery Atherosclerotic Stroke	Yes	No	No	No	No	Yes	No	No	18	27	27	13	-14	-5	Yes	No	.	.	No	No	5.81	2	1.39	3.51	13.3	7.2	65	37.6	4.29	180	4.75	5.84	5.7	280	1	Yes	Yes	15
male	79	178	90	No	1468986	131	88	Cardioembolic Stroke	Yes	Yes	Yes	No	No	No	No	No	12	18	21	6	-12	-6	Yes	Yes	PH1	Yes	No	No	3.11	1.22	0.74	2.12	11.7	4.52	68.6	34.2	4.84	156	7.13	9.72	14.4	430	1	Yes	Yes	25
male	66	178	80	Yes	1467722	161	76	Large Artery Atherosclerotic Stroke	No	No	No	No	Yes	No	No	No	16	16	16	14	-2	-2	No	Yes	HI2	Yes	No	No	3.29	1.67	0.72	2.05	27.6	6.93	61.5	39.4	4.41	108	9.97	5.57	7.1	650	3	Yes	Yes	97
male	68	160	60	No	1467715	110	73	Large Artery Atherosclerotic Stroke	No	Yes	No	No	Yes	No	No	No	4	17	15	3	-14	-1	Yes	Yes	PH1	Yes	No	No	4.9	1.22	1.26	2.7	10.2	6.82	63	39.4	4.98	269	8.26	9.89	10.8	610	4	Yes	Yes	243
female	78	150	45	No	1467638	141	92	Cardioembolic Stroke	No	No	Yes	No	No	Yes	No	No	14	3	1	1	-2	-13	No	Yes	HI2	Yes	No	No	4.69	0.91	1.62	2.66	12.9	10.7	83	39.4	4.08	148	6.4	6.43	6.6	120	1	Yes	Yes	26
male	42	167	75	Yes	1467294	126	87	Large Artery Atherosclerotic Stroke	Yes	No	No	No	Yes	No	No	No	4	2	1	1	-1	-3	No	No	.	.	No	No	3.95	1.04	0.85	2.6	74.1	7.73	68	41.5	4.46	217	6.33	5.01	5.2	410	1	Yes	Yes	46
male	38	168	65	No	1467127	138	75	Cardioembolic Stroke	No	No	Yes	No	No	No	No	No	13	10	10	9	-1	-4	No	Yes	HI2	Yes	No	No	4.28	2.15	0.89	2.69	15.3	3.08	66	43.9	4.95	212	8.66	5.66	5.7	840	2	Yes	Yes	12
female	73	160	55	No	1006795	151	117	Cardioembolic Stroke	Yes	No	Yes	No	No	No	No	No	13	17	17	14	-3	1	Yes	No	.	.	No	No	3.38	0.79	1.09	1.96	13.4	3.71	56	31.8	4.37	276	5.5	5.32	7.2	420	1	Yes	Yes	25
female	86	160	65	No	1466687	154	85	Cardioembolic Stroke	No	No	Yes	No	No	No	No	No	14	8	3	3	-5	-11	No	No	.	.	No	No	4.63	0.93	1.39	2.88	16.5	6.83	63	35.3	4.06	317	3.98	5.7	6.1	390	1	Yes	Yes	6
male	53	173	75	No	1466583	124	88	Large Artery Atherosclerotic Stroke	No	No	No	No	Yes	No	Yes	No	9	12	13	16	4	7	Yes	No	.	.	No	No	3.73	1.53	0.71	2.42	41.7	4.75	44	43.9	5.01	294	8.43	6.04	5.4	430	3	No	Yes	356
male	40	180	94	No	1465458	185	110	Large Artery Atherosclerotic Stroke	Yes	No	No	No	No	No	No	No	8	5	3	3	-2	-5	No	No	.	.	No	No	2.33	0.64	0.88	1.27	32.3	5	97	42	5.29	207	4.48	5.1	5.3	550	1	Yes	Yes	36
male	57	175	65	No	1465739	170	91	Large Artery Atherosclerotic Stroke	Yes	No	No	No	Yes	No	No	No	5	4	5	3	-1	-2	No	Yes	PH2	No	No	No	3.68	1.74	1.15	2.22	12.9	6.2	87	36.7	4.52	287	4.97	5.28	5.8	590	1	Yes	Yes	139
male	61	174	85	No	1464960	105	90	Cardioembolic Stroke	No	No	Yes	No	Yes	No	No	No	20	29	29	42	13	22	Yes	Yes	PH1	Yes	Yes	Yes	3.19	2.18	0.89	1.78	11.1	5.34	97	39.7	4.65	143	17.17	5.23	6.9	420	3	Yes	Yes	349
female	60	158	57	No	1443883	126	73	Other Determined Etiology	Yes	No	No	No	No	No	Yes	No	12	9	9	9	0	-3	No	Yes	HI1	Yes	No	No	6.7	2.14	1.34	4.3	8.8	4.85	47	37.9	3.01	224	4.24	5.9	5.7	720	1	Yes	Yes	54
male	36	160	70	No	1480366	131	73	Large Artery Atherosclerotic Stroke	No	No	Yes	No	Yes	No	No	No	7	5	4	0	-5	-7	No	No	.	.	No	No	4.61	1.12	1.01	3.25	44.1	2.68	64	39.7	4.49	198	7.16	5.53	5.9	300	1	Yes	Yes	35
male	26	175	72	Yes	1480660	131	81	Cryptogenic Stroke	No	No	No	No	No	No	No	No	6	5	5	4	-1	-2	No	No	.	.	No	No	3.98	0.99	0.88	2.67	22.8	3.2	70	43.2	5.51	201	5.06	5.38	5.5	850	3	Yes	Yes	33
male	71	178	70	Yes	1329860	150	88	Large Artery Atherosclerotic Stroke	No	No	No	No	No	No	Yes	No	1	5	5	3	-2	2	Yes	No	.	.	No	No	2.89	2.08	0.98	1.62	17.2	4.69	57	35.3	3.76	77	3.68	5.35	5.21	190	2	No	Yes	7
female	48	162	60	No	1485634	121	83	Other Determined Etiology	No	No	No	No	No	No	No	No	20	29	26	17	-12	-3	Yes	Yes	HI1	Yes	No	No	2.82	1.36	0.73	1.75	21.7	3.33	57.6	38.4	4.46	232	3.26	5.86	5.67	1440	2	Yes	Yes	50
female	56	165	65	No	1487690	105	57	Large Artery Atherosclerotic Stroke	Yes	Yes	No	No	Yes	No	No	No	7	7	7	4	-3	-3	No	Yes	HI2	Yes	No	No	6	2.13	1.01	3.95	9.9	5.93	64.5	36.6	3.52	194	7.78	5.95	5.46	240	5	Yes	Yes	64
male	58	170	74	No	1488986	121	51	Cardioembolic Stroke	Yes	Yes	Yes	Yes	No	Yes	No	No	11	4	4	3	-1	-8	No	No	.	.	No	No	3.84	1.04	1.08	2.33	13.3	7.6	96.7	41.5	6.07	336	8.17	7.75	6.9	460	1	Yes	Yes	11
male	58	165	80	No	1433559	192	111	Large Artery Atherosclerotic Stroke	No	No	No	No	Yes	No	Yes	Yes	3	14	10	4	-10	1	Yes	Yes	HI2	Yes	No	No	3.55	1.34	1.04	2.08	10	2.59	74	36.3	5.15	129	14.52	6.56	9	340	3	Yes	Yes	26
male	75	170	65	Yes	1489974	152	78	Large Artery Atherosclerotic Stroke	Yes	Yes	No	No	No	No	No	No	11	9	9	3	-6	-8	No	No	.	.	No	No	3.68	0.98	1.73	1.62	12.5	4.94	48	28.1	4.84	159	9.62	12.5	14.1	660	1	Yes	Yes	11
female	58	165	59	No	1497313	122	82	Cardioembolic Stroke	No	Yes	Yes	No	No	Yes	No	No	10	26	26	27	1	17	Yes	Yes	PH1	Yes	No	No	3.84	1.27	0.86	2.67	12.6	7.47	60	39.3	4.02	97	8.55	9.51	9.8	220	2	Yes	Yes	220
female	78	170	65	No	1488370	161	88	Cardioembolic Stroke	Yes	Yes	Yes	No	No	Yes	No	No	1	7	10	10	3	9	Yes	Yes	PH2	Yes	No	No	4.51	1.28	1.22	2.73	6	4.14	88	37.8	5.2	127	3.01	7.15	4.9	220	1	Yes	Yes	42
male	63	173	85	Yes	1483356	151	96	Large Artery Atherosclerotic Stroke	Yes	No	No	Yes	Yes	Yes	No	No	8	3	3	3	0	-5	No	No	.	.	No	No	4	1.75	0.9	2.44	12.1	5.72	63	37.6	5.11	253	7.08	6.61	5.4	440	2	Yes	Yes	35
male	54	170	70	Yes	1491893	101	71	Large Artery Atherosclerotic Stroke	Yes	No	No	No	No	No	No	No	8	4	1	1	-3	-7	No	No	.	.	No	No	3	1.15	0.73	1.89	15	3.03	73	40.1	5.05	224	8.28	4.95	8.6	550	1	Yes	Yes	19
male	61	170	70	Yes	1492255	150	73	Large Artery Atherosclerotic Stroke	No	No	No	No	No	No	No	No	6	7	6	2	-5	-4	No	No	.	.	No	No	3.77	4.23	0.79	2.19	17.5	5.08	58	38.6	4.67	331	3.5	5.53	7.2	1080	4	Yes	Yes	17
male	65	175	70	No	1493688	114	73	Large Artery Atherosclerotic Stroke	Yes	Yes	No	No	No	No	No	No	14	18	27	29	11	15	Yes	Yes	HI2	No	No	Yes	5.05	1.49	1.21	3.17	22.7	9.96	96	39.1	4.43	180	15.43	8.33	15.4	1050	2	Yes	Yes	254
male	61	183	65	No	1494463	133	86	Cardioembolic Stroke	No	No	Yes	No	Yes	No	No	No	7	8	8	5	-3	-2	No	No	.	.	No	No	3.82	0.29	1.39	2.11	22.1	4.75	54	36.6	4.51	141	9.6	5.4	6.3	330	1	Yes	Yes	19
male	69	173	80	Yes	749527	135	74	Large Artery Atherosclerotic Stroke	Yes	No	No	Yes	Yes	Yes	Yes	No	22	14	14	18	4	-4	No	No	.	.	No	No	3.75	1.08	1.24	2.11	11.5	7.49	82	41	4.65	208	3	5.8	6.3	250	1	No	Yes	58
male	55	168	80	Yes	1487691	137	72	Large Artery Atherosclerotic Stroke	Yes	No	No	No	No	Yes	No	No	13	12	16	12	0	-1	Yes	Yes	PH1	Yes	No	No	5.73	1.7	1.28	3.86	14.2	6.12	95	44.9	5.49	352	11.39	6.1	7.8	330	1	Yes	Yes	89
male	56	170	80	No	1497317	100	57	Large Artery Atherosclerotic Stroke	Yes	No	No	No	Yes	Yes	No	No	12	10	8	6	-4	-6	No	No	.	.	No	No	4.95	3.59	1.04	3.15	8	3.76	59	42.1	5.17	257	7.87	12.7	6.8	310	4	Yes	Yes	22
female	72	158	55	No	1497771	136	77	Cardioembolic Stroke	Yes	Yes	Yes	No	No	No	Yes	No	37	20	20	16	-4	-21	No	No	.	.	No	Yes	2.79	0.88	1.24	1.53	9.7	9.8	87.8	34.3	4.14	328	13.33	6.84	7.2	330	1	Yes	Yes	49
male	54	170	90	No	1497693	150	105	Large Artery Atherosclerotic Stroke	Yes	No	No	Yes	Yes	Yes	No	No	14	18	17	10	-8	-4	Yes	No	.	.	No	No	3.68	1.23	0.89	2.4	9.4	4.65	68.3	41.8	4.58	166	10.39	5.96	6.6	780	1	Yes	Yes	67
female	74	160	55	No	1497180	138	78	Large Artery Atherosclerotic Stroke	No	No	No	No	No	No	Yes	No	5	4	4	4	0	-1	No	No	.	.	No	No	2.88	0.68	1.24	1.58	12.2	5.5	59	45.6	3.27	340	5.01	7.16	8.6	360	0	Yes	No	3
male	49	175	105	No	1495683	135	89	Large Artery Atherosclerotic Stroke	Yes	No	No	Yes	Yes	No	No	No	9	7	7	7	0	-2	No	No	.	.	No	No	4.9	4.92	1.06	2.71	22.7	4.36	55	40.4	4.64	170	3.95	8.91	11.9	880	3	Yes	Yes	11
male	80	165	70	No	1493276	162	84	Large Artery Atherosclerotic Stroke	Yes	Yes	No	No	Yes	Yes	No	No	11	10	9	6	-4	-5	No	Yes	PH2	Yes	No	Yes	3.39	1.91	0.9	1.64	11.8	4.02	75	35.5	3.89	196	2.45	8.46	11.2	210	1	Yes	Yes	276
female	50	155	50	Yes	1494601	160	79	Cardioembolic Stroke	No	No	Yes	Yes	No	No	No	No	12	21	22	9	-12	-3	Yes	No	.	.	No	No	3.81	1.37	1.1	2.23	15.2	3.81	53	38.7	4.93	298	14.51	5.88	5.41	520	2	Yes	Yes	21
male	82	170	75	Yes	602566	132	69	Large Artery Atherosclerotic Stroke	Yes	Yes	No	No	No	No	No	No	20	10	7	5	-5	-15	No	No	.	.	No	No	4.75	1.6	1	3.11	15.1	6.29	82	31.4	5.03	171	7.5	12.6	15	200	2	Yes	Yes	0.8
male	59	175	75	No	1487539	181	90	Large Artery Atherosclerotic Stroke	No	No	No	No	Yes	No	No	No	11	16	14	13	-3	2	Yes	No	.	.	No	No	4.94	3.6	1.37	2.72	14.4	4.76	77	34.5	3.91	270	3.05	5.58	7	760	2	Yes	Yes	77
male	36	178	80	Yes	1487978	144	99	Other Determined Etiology	No	No	No	No	Yes	No	No	No	5	6	1	1	-5	-4	No	No	.	.	No	No	5.75	1.18	1.34	3.78	50.4	4.33	68	47.5	4.66	305	5.78	5.64	5.64	460	1	Yes	No	3
female	80	155	60	No	778077	155	81	Cardioembolic Stroke	Yes	No	Yes	No	No	No	No	No	14	25	23	14	-11	0	Yes	Yes	PH1	Yes	No	No	5.31	1.08	1.64	3.15	11.2	4.66	49	32.4	5.1	166	6.1	6.05	8.1	560	2	Yes	Yes	66
male	67	165	55.4	No	1490184	110	68	Large Artery Atherosclerotic Stroke	Yes	No	No	No	No	Yes	No	No	10	14	23	16	2	6	Yes	Yes	PH1	No	No	No	4.25	1.52	1.01	3.25	13.4	5.31	55	34.5	3.95	250	6.42	5.7	6.12	240	2	Yes	Yes	147
male	44	177	90	No	1496029	180	110	Large Artery Atherosclerotic Stroke	Yes	No	No	No	Yes	Yes	No	No	7	16	16	7	-9	0	Yes	No	.	.	No	No	4.06	1.02	0.99	2.63	59	3.59	57	40.2	4.04	225	8.41	5.2	5.53	900	3	Yes	Yes	10
female	74	158	65	Yes	1481055	132	70	Cardioembolic Stroke	Yes	No	Yes	No	No	No	No	No	10	9	9	5	-4	-5	No	Yes	HI2	No	No	No	3.24	0.63	1.32	1.85	14.2	7.49	60	41.4	4.62	166	7.33	6.25	5.3	270	2	Yes	Yes	84
male	51	172	70	No	1492281	124	74	Large Artery Atherosclerotic Stroke	No	No	No	No	Yes	No	No	No	6	4	3	3	-1	-3	No	Yes	PH1	Yes	No	No	3.62	1.58	0.78	2.32	39.6	5.67	66	39.2	4.74	241	4.36	5.76	4.8	750	3	Yes	Yes	9
male	76	160	80	No	1485896	178	86	Cardioembolic Stroke	Yes	No	Yes	Yes	No	Yes	No	No	11	22	22	9	-13	-2	Yes	Yes	HI2	Yes	No	Yes	2.66	0.64	1.05	1.37	22.7	4.51	88	33.2	4.26	91	8.1	6.06	8.3	430	2	Yes	Yes	81
female	70	160	60	No	1493269	156	86	Cardioembolic Stroke	Yes	Yes	Yes	Yes	No	No	Yes	No	14	21	21	11	-10	-3	Yes	No	.	.	No	No	5.3	1.07	1.36	3.39	11	4.74	58	40.9	4.51	234	5.8	8.3	10.6	260	1	Yes	Yes	133
female	38	153	50	No	1497036	138	63	Other Determined Etiology	No	No	No	No	No	Yes	No	No	11	10	10	10	0	-1	No	No	.	.	No	No	4.38	0.41	1.53	2.94	11.8	4.1	50	41.9	4.48	308	2.77	5.09	6.5	204	2	Yes	Yes	82
female	58	165	85	No	1497864	139	66	Cardioembolic Stroke	Yes	Yes	Yes	No	No	No	No	No	20	24	28	20	-4	0	Yes	Yes	PH2	Yes	No	No	3.22	0.64	1.27	1.85	9.4	3.51	37	39.1	4.64	327	7.92	9.3	11.1	450	2	Yes	Yes	332
male	73	168	70	Yes	1499781	128	92	Large Artery Atherosclerotic Stroke	No	No	No	No	No	No	Yes	No	16	3	3	3	0	-13	No	No	.	.	No	No	3.53	1.43	1.04	2.32	53	5.68	91	38.9	5.02	238	4.28	6.7	5.5	114	1	Yes	Yes	76
male	43	175	70	No	1499797	116	79	Large Artery Atherosclerotic Stroke	No	Yes	No	No	Yes	No	No	No	11	18	18	5	-13	-6	Yes	Yes	PH1	Yes	No	No	4.47	1.41	0.96	3.12	15.3	3.81	41	37.2	4.67	90	2.62	6.15	8.7	390	4	Yes	Yes	48
female	73	155	65	No	1500348	124	67	Cardioembolic Stroke	Yes	Yes	Yes	No	No	Yes	No	No	12	22	22	14	-8	2	Yes	Yes	PH1	Yes	No	Yes	6.66	0.99	1.41	4.53	10.9	4.54	65	31.4	3.76	210	17.11	8.78	9.1	440	3	Yes	Yes	352
male	38	172	110	No	1470397	135	97	Large Artery Atherosclerotic Stroke	Yes	Yes	No	No	No	No	No	No	9	5	4	2	-3	-7	No	No	.	.	No	No	3.9	3.62	0.86	2.39	51.2	4.18	54	46.9	5.71	202	8.95	6.2	7.2	480	3	Yes	Yes	19
male	64	170	80	No	1472220	165	78	Large Artery Atherosclerotic Stroke	Yes	No	No	No	Yes	No	No	No	15	26	28	28	2	13	Yes	Yes	PH1	Yes	Yes	Yes	5.6	1.01	1.34	4.05	27.8	4.02	57	45.7	4.43	274	6.44	6.71	7.1	1300	4	Yes	Yes	289
female	57	160	60	Yes	1473121	140	87	Large Artery Atherosclerotic Stroke	No	Yes	No	No	No	No	No	No	12	13	13	8	-5	-4	No	No	.	.	No	No	4.39	1.32	1.17	3.03	24.3	5.6	51	39.8	3.74	210	4.2	8.6	8.8	1320	3	Yes	Yes	5
male	73	169	75	No	1474369	134	66	Cryptogenic Stroke	Yes	No	No	No	Yes	No	No	No	18	13	18	18	5	0	Yes	Yes	PH1	No	No	No	3.14	1.58	1.83	1.11	17.6	7.53	92	40.2	5.09	383	6.32	6.16	7.8	230	1	Yes	Yes	269
male	53	165	55	No	1474449	155	96	Large Artery Atherosclerotic Stroke	No	No	No	No	Yes	No	No	No	10	17	8	6	-11	-4	Yes	No	.	.	No	No	5.12	1.47	1.11	3.51	22.9	5.48	56	35.8	4.89	310	7.94	5.54	6.7	120	2	Yes	Yes	10
female	81	160	65	No	1475510	126	72	Large Artery Atherosclerotic Stroke	Yes	No	No	No	No	No	No	No	10	6	6	1	-5	-9	No	Yes	HI2	Yes	No	No	4.12	0.69	1.37	2.47	9.7	1.82	35	44.1	4.59	167	6.24	6.05	5.1	560	1	Yes	Yes	11
male	51	170	85	No	1493687	142	100	Large Artery Atherosclerotic Stroke	Yes	No	No	Yes	No	No	No	No	8	10	10	9	-1	1	No	No	.	.	No	No	4.57	0.85	1.47	2.6	18.1	4.7	68	41.3	4.83	214	4.21	5.79	5.7	1560	1	Yes	No	26
female	76	155	70	No	793455	128	77	Cardioembolic Stroke	No	No	Yes	Yes	No	No	Yes	No	19	3	3	3	0	-16	No	No	.	.	No	No	4.19	2	1.05	2.46	10.4	5.09	48	41.6	4.28	188	3.88	5.92	6.9	160	1	Yes	Yes	4
male	58	167	60	No	803258	145	97	Other Determined Etiology	Yes	No	No	No	No	No	No	No	8	8	8	4	-4	-4	No	Yes	HI2	Yes	No	No	4.1	1.27	1	2.73	22	22.9	209	35.9	5.12	200	8.09	5.79	8.9	700	3	Yes	Yes	84
male	78	165	75	No	1492696	102	72	Cardioembolic Stroke	Yes	No	Yes	No	No	Yes	No	No	16	21	21	20	-1	4	Yes	Yes	HI2	Yes	No	No	4.13	0.78	1.1	2.52	21.2	8.04	83	39.3	5.18	291	9.09	6.3	8.3	350	1	Yes	Yes	164
female	77	150	65	No	1503694	164	77	Cardioembolic Stroke	Yes	No	Yes	No	No	Yes	No	No	18	21	12	2	-19	-16	Yes	No	.	.	No	No	4.84	1.49	1.07	3.4	9.8	2.96	41	35.4	4.11	320	10.2	7.33	6.7	340	2	Yes	Yes	1.5
female	85	160	75	No	1424489	126	71	Cardioembolic Stroke	Yes	No	Yes	No	No	No	No	No	7	25	25	42	17	35	Yes	No	.	.	Yes	Yes	2.99	0.73	1.23	1.67	11.1	3.55	64	37.8	5.19	225	3.39	6.72	6.3	500	2	Yes	Yes	52
female	82	160	65	Yes	1503199	178	94	Cardioembolic Stroke	Yes	Yes	Yes	No	No	No	No	No	12	27	18	5	-22	-7	Yes	Yes	HI2	Yes	No	No	3.48	1.47	0.88	2.17	25.8	6.37	82	40	4.48	150	4.68	6.92	7.1	480	1	Yes	Yes	68
male	67	160	70	Yes	1503858	126	90	Large Artery Atherosclerotic Stroke	Yes	No	No	Yes	Yes	No	No	No	10	5	3	3	-2	-7	No	No	.	.	No	No	4.14	2.18	0.83	2.72	17.8	5.61	90	38.7	5.06	243	6.37	6.21	6.3	450	4	Yes	Yes	7
male	83	183	60	Yes	1502678	121	85	Cardioembolic Stroke	Yes	Yes	Yes	No	No	Yes	No	No	17	24	20	10	-14	-7	Yes	No	.	.	No	No	3.21	1.12	0.87	2.06	18.1	7.29	98	35.4	4	267	6.98	6.48	6.5	150	1	Yes	Yes	66
male	64	175	70	No	1500871	117	74	Large Artery Atherosclerotic Stroke	No	Yes	No	No	Yes	No	No	No	11	12	5	5	-7	-6	No	Yes	PH1	Yes	No	No	4.95	0.99	1.06	3.25	12.3	7.65	72	37.8	4.84	173	4.54	11.49	8.4	500	2	Yes	Yes	25
male	74	175	75	Yes	1503052	141	98	Large Artery Atherosclerotic Stroke	Yes	Yes	No	No	No	Yes	Yes	No	1	8	5	3	-5	2	Yes	No	.	.	No	No	4.32	2.29	0.96	2.89	18.5	5.92	84	40.9	5.45	311	7.18	9.56	14.5	550	3	Yes	Yes	1.6
female	95	159	75	No	1503699	134	50	Cardioembolic Stroke	Yes	Yes	Yes	Yes	No	Yes	Yes	No	18	22	18	42	20	24	No	No	.	.	Yes	Yes	3.19	0.86	1.23	1.59	11	10.9	103	35.1	3.61	166	3.69	8.58	15.3	130	5	Yes	Yes	152
female	74	155	70	No	1503632	160	95	Large Artery Atherosclerotic Stroke	Yes	No	No	Yes	No	No	No	No	12	24	25	42	18	30	Yes	Yes	PH2	Yes	Yes	Yes	3.5	3.35	1.08	2.25	12.2	3.62	61	42.9	5.13	230	7.96	6.48	7.3	430	3	Yes	Yes	243
male	71	162	75	Yes	1499918	162	87	Large Artery Atherosclerotic Stroke	Yes	Yes	No	No	No	No	No	No	13	10	8	6	-4	-7	No	No	.	No	No	No	4.51	1.81	1.04	3.14	30.7	6.02	75.5	35.1	3.93	180	4.73	7.27	14.9	320	2	Yes	Yes	8
male	74	170	70	No	1502693	138	89	Large Artery Atherosclerotic Stroke	No	No	No	No	Yes	Yes	No	No	10	12	10	10	-2	0	No	No	.	.	No	No	2.23	0.92	0.72	1.45	15.8	4.6	63	41.3	4.23	241	8.8	5.67	6.6	720	3	Yes	No	14
male	70	170	70	No	1497927	151	67	Large Artery Atherosclerotic Stroke	Yes	No	No	No	Yes	Yes	No	No	19	27	27	17	-10	-2	Yes	Yes	PH2	Yes	No	No	3.81	2.6	0.82	2.53	13.8	4	70	45.5	4.39	181	7.36	6.11	8.5	240	3	Yes	Yes	333
male	52	176	70	Yes	1464104	137	80	Large Artery Atherosclerotic Stroke	Yes	Yes	No	No	Yes	No	No	No	13	6	6	1	-5	-12	No	No	.	.	No	No	6	2.7	1.02	4.04	14.1	7.9	78	45.6	4.52	254	7.95	10.43	9.8	660	1	Yes	Yes	46
male	47	172	70	No	1451070	111	70	Large Artery Atherosclerotic Stroke	No	No	No	No	No	No	No	No	4	8	10	6	-2	2	Yes	No	.	.	No	Yes	2.92	1.97	0.87	1.56	9.9	4.19	63.4	36.3	4.22	197	2.96	4.8	6.36	340	3	No	Yes	189
male	69	172	60	No	814067	136	79	Large Artery Atherosclerotic Stroke	Yes	No	No	Yes	Yes	No	No	No	10	15	15	11	-4	1	No	Yes	PH1	Yes	No	No	2.67	0.64	0.8	1.6	13.38	7.16	109	37.1	4.82	266	8.42	5.68	5.9	250	4	Yes	No	33
female	78	155	75	Yes	1277502	148	75	Large Artery Atherosclerotic Stroke	Yes	No	No	Yes	No	No	Yes	No	15	15	15	13	-2	-2	Yes	Yes	HI2	Yes	No	No	4.73	0.84	1.29	2.96	14.1	4.99	56	38.4	4.67	159	11.94	5.83	7.1	180	3	Yes	No	116
male	53	170	72.5	No	1462909	148	82	Large Artery Atherosclerotic Stroke	Yes	No	No	No	Yes	No	Yes	No	13	15	12	10	-5	-3	No	No	.	.	No	No	3.12	0.6	0.92	1.9	70.2	6.5	64	42.7	3.62	182	10.25	6.1	7.2	1040	2	Yes	Yes	6
male	54	170	75	No	1462402	122	71	Large Artery Atherosclerotic Stroke	Yes	No	No	No	Yes	Yes	No	No	10	3	3	3	0	-7	No	No	.	.	No	No	4.7	1.29	1.13	2.98	26.9	3.34	71	40.6	4.54	277	4.89	5.77	5.73	380	1	Yes	No	6
male	59	173	68	No	1462048	144	67	Large Artery Atherosclerotic Stroke	Yes	No	No	Yes	Yes	No	No	No	16	36	36	42	6	26	Yes	Yes	PH2	Yes	Yes	Yes	4.15	1.91	1.27	2.59	12	8.8	92	45.6	4.25	205	11.5	5.88	6.9	660	3	Yes	Yes	183
male	50	160	60	No	1460051	134	77	Large Artery Atherosclerotic Stroke	No	No	No	No	Yes	No	No	No	6	3	3	1	-2	-5	No	No	.	.	No	No	4.16	1.59	1.54	2	8.7	4.95	60	36.5	4.82	147	5.68	5.97	5.31	1470	3	Yes	Yes	36
male	52	170	80	Yes	1459573	126	91	Large Artery Atherosclerotic Stroke	No	No	No	No	Yes	Yes	No	No	11	6	6	4	-2	-7	No	No	.	.	No	No	3.21	1.74	0.86	1.9	21.6	3.52	44	41.2	4.45	158	2.87	6.13	5.38	850	2	No	Yes	20
male	75	168	70	No	1499714	191	94	Large Artery Atherosclerotic Stroke	Yes	Yes	No	No	Yes	No	Yes	No	17	26	26	12	-14	-5	Yes	Yes	HI2	Yes	No	No	3.88	0.79	1	2.47	20.5	5.94	73	32.8	3.04	319	5.15	7.94	13.8	660	3	Yes	Yes	129
female	40	173	55	No	1498076	125	78	Cryptogenic Stroke	No	No	No	No	No	Yes	No	No	15	16	10	4	-12	-11	No	Yes	PH1	Yes	No	No	3.12	0.57	1.24	3.06	12.8	2.75	49	38.3	3.83	330	6.97	4.9	6.3	220	1	Yes	Yes	40
female	78	152	63	Yes	1498218	135	73	Large Artery Atherosclerotic Stroke	Yes	Yes	No	No	No	Yes	Yes	No	10	8	7	4	-4	-6	No	Yes	HI2	Yes	No	No	5.48	0.79	1.4	3.66	15.3	5.5	49	41.9	4.24	196	4.52	7.03	10.2	420	1	Yes	Yes	49
female	77	167	63	Yes	1373290	143	85	Large Artery Atherosclerotic Stroke	No	No	Yes	No	No	No	Yes	No	9	7	0	0	-7	-9	No	No	.	.	No	No	3.86	0.67	0.85	2.7	11.3	4.42	68	32.2	4	227	4.16	5.64	7.1	220	1	Yes	Yes	1.8
male	64	170	65	No	1497940	136	83	Large Artery Atherosclerotic Stroke	Yes	Yes	No	No	Yes	No	Yes	No	13	14	12	9	-5	-4	No	No	.	.	No	No	2.24	1.07	0.58	1.41	11.3	7.68	60	30.4	3.72	230	8.35	6.91	4.6	720	2	Yes	Yes	79
female	81	148	45	No	1498021	135	78	Cardioembolic Stroke	Yes	No	Yes	No	No	No	No	No	22	29	29	42	13	20	Yes	Yes	PH1	No	Yes	Yes	5.13	1.31	1.26	3.62	12.6	4.05	56	39.2	4.45	193	9.99	5.9	5.1	500	2	Yes	Yes	343
female	73	165	75	Yes	1507746	118	90	Large Artery Atherosclerotic Stroke	No	No	No	Yes	No	No	No	No	11	7	7	7	0	-4	No	No	.	.	No	No	2.83	1.19	0.75	1.76	10.4	7.45	84	33.8	3.97	398	6.87	5.81	7.4	280	1	Yes	Yes	4
female	76	155	46	No	1457633	127	81	Large Artery Atherosclerotic Stroke	No	No	No	No	No	No	No	No	19	18	18	8	-10	-11	No	Yes	PH1	Yes	No	No	4.89	3.63	0.97	3.18	8.5	4.93	66	41.2	4.47	155	9.05	6.33	7.3	780	2	Yes	Yes	52
male	61	170	70	No	1456733	179	100	Large Artery Atherosclerotic Stroke	Yes	No	No	No	No	No	No	No	11	23	24	14	-9	3	Yes	Yes	PH1	Yes	No	No	4.32	1.57	1.15	2.63	17.3	4.1	66	39	4.42	220	2.91	8.5	11.3	150	3	Yes	No	124
male	68	170	70	No	1457983	147	81	Large Artery Atherosclerotic Stroke	Yes	No	No	No	Yes	Yes	No	No	12	18	11	11	-7	-1	Yes	Yes	PH1	Yes	No	No	2.62	0.86	0.93	1.48	15.3	3.83	58	42.5	4.04	168	6.83	5.35	5.5	900	4	Yes	Yes	97
female	60	160	60	Yes	1457656	125	80	Large Artery Atherosclerotic Stroke	Yes	No	No	No	No	No	No	No	16	3	3	3	0	-13	No	No	.	.	No	No	4.65	0.73	1.49	2.75	11.4	3.65	63	38.2	4.29	223	3.29	5.78	4.4	120	1	No	Yes	1.3
male	60	181	75	No	1196931	142	78	Large Artery Atherosclerotic Stroke	Yes	No	No	No	No	No	No	No	5	0	0	0	0	-5	No	No	.	.	No	Yes	4.77	3.14	0.93	2.97	27.3	4.78	59	40.6	4.41	182	5.41	5.59	4.94	670	3	Yes	Yes	11
female	64	153	65	No	1240303	129	87	Large Artery Atherosclerotic Stroke	Yes	No	Yes	No	No	No	Yes	No	13	13	13	13	0	0	No	No	.	.	No	No	3.68	1.01	1.18	2.22	17.7	6.87	51	44	6.3	186	5.76	6.82	5.7	340	1	Yes	No	82
male	81	168	50	No	1456100	157	76	Large Artery Atherosclerotic Stroke	No	Yes	No	Yes	Yes	No	Yes	No	11	17	18	42	25	31	Yes	Yes	PH2	Yes	Yes	Yes	5.86	1.09	1.85	3.4	26.6	6.15	100	36.5	4.66	131	5.96	7.47	6.9	140	1	Yes	Yes	36
male	60	175	80	No	1455059	149	94	Large Artery Atherosclerotic Stroke	Yes	No	No	No	No	No	No	No	13	13	12	10	-3	-3	No	Yes	PH1	Yes	No	No	4.26	1.4	0.89	2.95	16.6	6.24	62	38.4	4.41	193	8.36	5.38	6.2	280	2	Yes	Yes	49
male	60	170	80	Yes	1455101	152	97	Large Artery Atherosclerotic Stroke	Yes	No	No	No	No	No	No	No	10	7	5	2	-5	-8	No	No	.	.	No	No	4.05	2.66	0.92	2.38	26.4	6.93	68	32.9	4.42	199	13.79	5.2	6	360	1	Yes	Yes	3
male	57	170	50	No	1455661	125	91	Large Artery Atherosclerotic Stroke	Yes	Yes	No	No	No	No	No	No	10	5	5	2	-3	-8	No	Yes	PH1	Yes	No	No	3.09	1.34	0.99	1.82	15.7	2.12	56	39.8	5.49	288	4.87	5.8	8.1	260	2	Yes	Yes	17
female	80	162	48	Yes	1453789	136	76	Large Artery Atherosclerotic Stroke	Yes	No	No	No	No	No	Yes	No	10	10	5	3	-7	-7	No	Yes	HI2	Yes	No	No	5.8	1.12	1.38	3.94	15.4	9.91	125	43.1	4.03	220	8.37	5.66	6.3	300	1	Yes	Yes	37
male	70	170	75	Yes	1453714	181	82	Large Artery Atherosclerotic Stroke	Yes	No	No	No	Yes	No	Yes	No	8	18	18	6	-12	-2	Yes	No	.	.	No	No	2.19	0.6	0.73	1.26	10.8	4.95	81	43.8	4.81	106	3.28	5.85	9.8	1120	1	Yes	Yes	75
male	65	158	49	No	1506473	145	73	Large Artery Atherosclerotic Stroke	No	No	No	Yes	Yes	No	Yes	No	19	7	6	5	-2	-14	No	No	.	.	No	No	3.61	1.61	1.02	2.38	24.1	28.27	107.4	41.4	5.6	218	13.58	5.68	7.1	660	2	Yes	Yes	40
male	78	172	70	No	1507835	159	85	Large Artery Atherosclerotic Stroke	Yes	Yes	No	No	Yes	No	No	No	11	20	20	11	-9	0	Yes	Yes	HI2	Yes	No	Yes	2.44	1.12	0.67	1.54	16.4	8	99	33.3	4.1	153	6.13	10.29	13.1	460	3	Yes	Yes	183
male	60	165	69	No	1508223	137	92	Large Artery Atherosclerotic Stroke	Yes	Yes	No	No	Yes	No	No	No	12	8	8	7	-1	-5	No	No	.	.	No	No	4.91	0.54	1.25	3.4	8.6	7.56	82	40.4	4.79	266	3.72	11.06	9.3	200	1	Yes	Yes	8
female	72	160	55	No	1506684	155	88	Cardioembolic Stroke	Yes	No	Yes	No	No	No	No	No	11	6	6	6	0	-5	No	No	.	.	No	No	3.97	1.76	1.32	2.37	13.7	6.88	72	41.4	4.27	214	5.58	6.28	5.7	230	3	Yes	Yes	38
female	63	155	48	No	1506989	142	88	Large Artery Atherosclerotic Stroke	Yes	Yes	No	No	No	No	No	No	15	15	13	11	-4	-4	No	Yes	PH1	Yes	No	No	4.38	1.91	1.17	2.84	10.2	3.46	43	40.8	4.61	245	9.28	11.8	10	820	1	Yes	Yes	16
female	83	168	55	No	1503919	158	98	Large Artery Atherosclerotic Stroke	Yes	Yes	No	No	No	No	No	No	15	15	12	18	3	3	No	No	.	.	No	Yes	4.89	2.29	1.28	3.11	18.7	4.41	49	33.1	4.23	281	10.41	11.75	14.7	400	1	Yes	Yes	188
female	58	160	69	No	1106581	142	70	Cardioembolic Stroke	No	Yes	Yes	No	No	No	Yes	No	28	28	28	21	-7	-7	No	Yes	HI2	Yes	No	No	3.76	1.16	1.15	2.37	16.1	5.63	85	43.5	4.19	49	4.82	7.34	13	240	3	Yes	Yes	109
male	59	173	65	Yes	1505398	153	95	Large Artery Atherosclerotic Stroke	Yes	Yes	No	No	Yes	Yes	No	No	10	8	6	3	-5	-7	No	Yes	PH1	Yes	No	No	5	1.31	1.44	3.07	24.4	6.75	98	37.5	4.35	273	8.53	5.82	5.4	1000	2	Yes	Yes	13
male	58	168	70	No	1504838	102	60	Large Artery Atherosclerotic Stroke	Yes	No	No	No	Yes	Yes	No	No	14	23	23	12	-11	-2	Yes	No	.	.	No	No	4.6	2.56	1.01	2.87	13.8	2.87	56	32.8	4.66	303	12.86	5.87	6.3	470	3	Yes	Yes	193
female	59	160	61	No	1503871	144	59	Large Artery Atherosclerotic Stroke	Yes	Yes	No	No	No	Yes	No	No	17	25	25	16	-9	-1	Yes	Yes	PH2	Yes	No	No	4.59	2.91	0.77	3.12	13	7.84	53	37.9	3.75	269	7.84	10.7	13.4	520	2	Yes	Yes	205
male	91	170	70	No	677964	126	63	Cardioembolic Stroke	No	No	Yes	Yes	No	Yes	No	No	15	28	28	42	14	27	Yes	Yes	PH2	Yes	Yes	Yes	3.61	0.78	1.36	2.05	35.7	16.99	204	39.2	3.48	117	6.42	6.53	5.9	190	2	Yes	Yes	63
male	77	170	70	No	1500507	248	144	Large Artery Atherosclerotic Stroke	Yes	No	No	No	Yes	No	No	No	29	25	22	4	-21	-25	No	Yes	HI1	Yes	No	No	3.17	1.02	0.99	1.9	15.2	9.89	74	37.4	3.89	104	6.43	5.63	8.7	350	2	Yes	Yes	6
male	77	175	45	No	1507983	105	62	Large Artery Atherosclerotic Stroke	Yes	No	No	No	No	No	Yes	Yes	7	3	3	2	-1	-5	No	Yes	PH1	Yes	No	No	2.13	0.98	0.78	1.03	19.3	3.85	52	26.9	4.34	265	5.57	6.2	4.5	360	2	Yes	Yes	13
male	71	175	70	Yes	1508278	182	120	Large Artery Atherosclerotic Stroke	Yes	Yes	No	No	Yes	No	No	No	7	8	1	1	-7	-6	No	No	.	.	No	No	3.98	0.81	0.94	2.74	12	7.9	72	39.2	5.2	229	6.3	10.14	11.2	570	1	Yes	Yes	0.9
male	65	180	95	No	1509249	151	96	Large Artery Atherosclerotic Stroke	Yes	Yes	No	No	No	No	No	No	8	4	2	2	-2	-6	No	Yes	HI2	No	No	No	3.72	1.02	0.94	2.5	13.1	3.94	59	38.6	4.6	189	6.77	11.7	12.4	1080	1	Yes	Yes	0.7
male	67	175	65	Yes	1509273	170	106	Large Artery Atherosclerotic Stroke	Yes	No	No	No	Yes	No	Yes	No	12	9	7	2	-7	-10	No	No	.	.	No	No	3.21	0.5	1.16	1.91	40.4	7.41	93	40.7	4.84	147	4.56	5.78	4.8	720	1	Yes	Yes	14
male	80	165	65	Yes	1511932	140	91	Large Artery Atherosclerotic Stroke	Yes	No	No	Yes	No	No	No	No	9	19	24	11	-8	2	Yes	Yes	HI2	Yes	No	No	2.47	1.14	0.88	1.37	21.2	9.55	117.8	33.1	4.16	109	8.94	6.09	8.6	620	5	Yes	Yes	54
male	65	165	61.5	No	1517469	105	58	Large Artery Atherosclerotic Stroke	No	No	No	No	No	No	No	No	15	24	24	14	-10	-1	Yes	No	.	.	No	No	5.93	3.87	1.09	4.3	17.2	5.81	55	40.4	4.35	183	9.99	5.41	7.9	740	3	Yes	Yes	46
male	61	170	85	No	1518445	133	82	Cardioembolic Stroke	Yes	No	Yes	No	Yes	Yes	No	No	16	16	16	14	-2	-2	No	No	.	.	No	No	3.79	1.86	0.86	2.48	7.4	5.54	74	38.5	4.36	198	9.92	5.84	7.2	170	3	Yes	Yes	144
male	63	170	65	No	1514073	135	77	Large Artery Atherosclerotic Stroke	No	No	No	No	Yes	No	No	No	9	4	3	2	-2	-7	No	No	.	.	No	No	4.44	0.98	1.05	2.88	42.3	5.22	59	37	3.29	209	4.75	4.82	5.4	670	2	No	Yes	8
male	58	176	72.5	No	1514307	123	84	Large Artery Atherosclerotic Stroke	No	Yes	No	No	Yes	No	No	No	11	26	11	11	-15	0	Yes	Yes	PH2	Yes	No	No	3.64	4.7	0.82	2.24	17.6	5.57	74	34.5	3.12	136	3.68	10	11.6	360	4	Yes	Yes	62
male	78	155	55	No	1514745	135	77	Large Artery Atherosclerotic Stroke	No	No	No	No	Yes	No	Yes	No	25	30	27	14	-16	-11	Yes	Yes	PH2	No	No	No	3.25	1.72	0.84	2.09	10.6	6.04	57.3	31.6	4.35	140	8.43	5.73	7.5	930	3	Yes	No	138
male	61	170	65	No	1515089	161	78	Large Artery Atherosclerotic Stroke	Yes	No	No	Yes	Yes	No	No	No	3	3	1	0	-3	-3	No	No	.	.	No	No	3.93	0.98	0.9	2.77	11	5.59	102.6	38.9	4.8	152	3.4	4.91	5.8	1000	2	Yes	Yes	5
male	60	175	80	No	1515427	152	97	Large Artery Atherosclerotic Stroke	No	No	No	No	Yes	No	No	No	6	5	4	4	-1	-2	No	No	.	.	No	No	4.67	1.85	1.09	3.2	16.9	4.39	81	42.1	5.04	232	6.59	5.83	6.6	720	3	Yes	Yes	25
male	54	182	80	No	1515868	132	87	Large Artery Atherosclerotic Stroke	Yes	No	No	No	No	No	No	No	11	11	9	11	0	0	No	Yes	PH2	Yes	No	Yes	4.77	1.25	1.18	3.29	35.3	4.72	47.8	43.9	5.1	338	7.2	5.35	5.35	1020	1	Yes	Yes	217
male	53	178	70	No	1494127	102	61	Cardioembolic Stroke	No	No	No	Yes	No	No	No	No	11	11	11	8	-3	-3	No	No	.	.	No	No	3.61	0.56	1.05	2.39	46.4	8.98	66	36.1	4.18	341	8.55	5.3	6.3	280	1	Yes	Yes	145
male	53	172	87	No	1515633	136	94	Large Artery Atherosclerotic Stroke	Yes	No	No	No	No	No	No	No	8	3	3	0	-3	-8	No	Yes	HI2	Yes	No	No	2.53	1.56	0.8	1.52	16.3	5.17	96	45.4	4.51	217	5.13	5.44	6.1	1200	3	Yes	Yes	37
male	71	170	70	No	1514041	146	83	Cardioembolic Stroke	Yes	Yes	Yes	No	No	No	No	No	12	13	13	10	-3	-2	No	No	.	.	No	No	3.72	0.88	0.9	2.49	10.6	7.07	65.7	44.5	4.7	254	5.07	7.33	7.2	180	1	Yes	Yes	47
male	61	170	70	Yes	1513617	199	123	Large Artery Atherosclerotic Stroke	Yes	No	No	No	Yes	Yes	No	No	10	19	13	0	-19	-10	Yes	No	.	.	No	No	4.01	3.79	0.87	2.47	15.8	5.43	65	42.8	5.21	147	4.85	5.68	7.6	330	4	Yes	Yes	7
male	69	165	70	No	1124647	161	74	Large Artery Atherosclerotic Stroke	Yes	Yes	No	No	No	No	Yes	No	6	3	2	0	-3	-6	No	No	.	.	No	No	4.15	2.17	0.78	2.96	9.6	4.16	62	43	4.66	204	9.52	6.84	8.9	1020	1	Yes	Yes	3
male	55	170	80	No	1511203	160	84	Large Artery Atherosclerotic Stroke	No	No	No	No	Yes	No	No	No	14	12	12	11	-1	-3	No	Yes	HI2	No	No	No	4.57	1.65	1.28	2.77	65.5	7.65	99	41.7	3.58	208	5.13	5.2	5.8	670	3	Yes	Yes	58
male	87	174	75	No	1139008	184	119	Large Artery Atherosclerotic Stroke	No	No	No	No	Yes	No	Yes	No	15	17	17	12	-5	-3	No	Yes	HI2	Yes	No	No	2.43	0.6	0.89	1.48	31.1	3.97	84	43.2	4.95	191	5.37	6.43	7	450	2	Yes	Yes	215
male	59	164	55	Yes	1511206	142	82	Large Artery Atherosclerotic Stroke	No	No	Yes	No	Yes	Yes	No	No	8	12	12	3	-9	-5	Yes	Yes	HI2	Yes	No	No	4.2	0.52	1.15	2.67	18.2	9.69	91	28.9	4.46	162	5.64	6.13	4.9	310	2	Yes	Yes	67
male	56	174	70	No	1509977	162	95	Large Artery Atherosclerotic Stroke	Yes	Yes	No	No	Yes	No	No	No	16	33	33	33	0	17	Yes	Yes	PH2	Yes	No	No	3.13	1.38	0.88	1.99	24.4	6.2	79	40.7	4.46	171	7.97	8.38	11.3	310	4	Yes	No	411
male	49	178	73	No	1521772	137	78	Large Artery Atherosclerotic Stroke	Yes	Yes	No	No	Yes	No	No	No	1	11	11	3	-8	2	Yes	Yes	HI2	Yes	No	No	4.7	0.97	1.15	3.12	9.1	3.89	58.8	41.4	5.43	176	6.47	9.47	7.7	350	4	Yes	Yes	75
female	69	162	60	No	1521187	142	94	Large Artery Atherosclerotic Stroke	Yes	Yes	Yes	Yes	No	No	No	No	9	18	18	16	-2	7	Yes	No	.	.	No	No	4.11	1.07	1.14	2.78	17.1	6.18	76	44	5.53	243	5.8	6.73	8.5	200	3	Yes	No	92
male	70	175	70	No	1521882	118	78	Large Artery Atherosclerotic Stroke	No	Yes	No	No	No	No	No	No	15	11	11	6	-5	-9	No	Yes	PH1	Yes	No	No	2.78	0.74	0.86	1.78	13.3	7.51	68	37	4.01	130	2.33	12.12	10.7	1260	1	Yes	Yes	28
male	58	172	70	No	1521887	133	77	Large Artery Atherosclerotic Stroke	No	No	No	No	Yes	No	No	No	2	2	2	2	0	0	No	No	.	.	No	No	2.58	0.92	0.72	1.7	23.9	4.61	66.3	36.9	3.47	158	5.74	5.4	6.3	720	2	No	Yes	11
male	71	170	55	No	1517756	194	108	Large Artery Atherosclerotic Stroke	Yes	No	No	Yes	Yes	No	No	No	7	14	28	13	-1	6	Yes	Yes	PH2	Yes	No	No	3.89	1.07	1.45	2.29	16.5	5.83	67	36.8	5	233	4.06	5.89	9.1	1140	3	Yes	Yes	6
male	71	175	85	No	1519151	98	55	Large Artery Atherosclerotic Stroke	No	No	No	No	Yes	Yes	No	No	15	26	26	16	-10	1	Yes	Yes	PH2	Yes	No	Yes	3.32	1.34	0.93	2.02	9.8	4.33	43	31.5	4.36	155	5.91	5.91	5.7	1140	4	Yes	Yes	106
male	69	170	70	No	1520518	142	72	Cardioembolic Stroke	Yes	No	Yes	No	No	Yes	No	No	16	6	4	2	-4	-14	No	No	.	.	No	No	4.73	1.57	1.05	3.32	14	7.14	117	36.7	3.5	180	1.91	4.85	6.32	810	2	Yes	Yes	19
male	65	175	70	Yes	1520517	133	77	Large Artery Atherosclerotic Stroke	Yes	Yes	Yes	No	No	No	Yes	No	4	3	2	0	-3	-4	No	No	.	.	No	No	3.14	1.44	0.99	1.77	12.6	5.51	69.5	42.1	3.99	268	6.5	6.9	6.3	1400	2	No	Yes	2
female	59	160	70	No	1520573	121	75	Large Artery Atherosclerotic Stroke	Yes	Yes	No	No	No	No	No	No	5	9	2	2	-7	-3	Yes	No	.	.	No	No	4.41	2.52	1.32	2.68	11.3	4.43	49	45.6	4.34	251	4.81	7.71	10.5	560	2	No	Yes	15
male	78	170	72	No	1519132	147	81	Large Artery Atherosclerotic Stroke	Yes	Yes	No	No	No	No	No	No	12	9	7	7	-2	-5	No	No	.	.	No	No	4.99	1.98	1.07	3.36	21.7	7.02	85	40.9	4.3	296	12.39	5.84	6.4	375	1	Yes	Yes	18
female	62	164	80	No	1520569	135	85	Large Artery Atherosclerotic Stroke	Yes	No	No	No	No	No	Yes	No	4	0	0	0	0	-4	No	No	.	.	No	No	6.36	1	1.3	4.51	18.6	4.87	57	41.2	4.98	279	4.5	5.45	7.1	370	1	Yes	Yes	7
male	70	165	78	No	1519760	154	86	Large Artery Atherosclerotic Stroke	Yes	Yes	No	No	No	Yes	Yes	No	15	15	15	18	3	3	No	Yes	PH2	Yes	No	No	5.85	0.88	1.33	3.91	16.7	7.28	79	36.8	5.29	180	8.97	7.83	13.2	750	1	Yes	Yes	232
female	58	163	70	No	1519464	136	87	Cardioembolic Stroke	Yes	No	Yes	No	No	No	No	No	16	16	12	10	-6	-6	Yes	Yes	PH2	Yes	No	No	3.57	4.25	0.9	2.23	5.9	4.24	39.2	38	4.67	166	4.98	5.12	6.7	180	3	Yes	Yes	22
female	80	150	40	No	1519796	132	81	Cardioembolic Stroke	Yes	No	Yes	No	No	No	No	No	19	22	24	42	20	23	Yes	No	.	.	Yes	Yes	3.11	0.5	1.19	1.91	9.9	3.86	52	39.5	4.8	120	4.17	5.34	6.2	270	2	Yes	Yes	417
female	67	167	55	Yes	1517620	138	84	Large Artery Atherosclerotic Stroke	No	No	No	No	No	No	No	No	17	16	15	13	-3	-4	No	Yes	PH2	Yes	No	No	5.28	0.65	1.76	3.16	22.9	4.38	70	38	3.78	171	6.4	5	7	1160	2	Yes	Yes	33
male	68	155	50	No	1515927	143	105	Large Artery Atherosclerotic Stroke	Yes	No	No	Yes	No	No	No	No	4	2	0	0	-2	-4	No	No	.	.	No	No	4.9	0.64	1.22	3.38	11.9	5.2	78	36.8	4.4	221	5.42	5.67	7.4	170	1	Yes	Yes	5
male	81	165	60	No	1526647	123	66	Large Artery Atherosclerotic Stroke	No	No	No	No	No	No	No	No	12	12	12	10	-2	-2	No	Yes	HI1	Yes	No	No	3.21	0.98	1.23	1.72	15.3	7.2	66	32.8	3.71	94	12.5	5.6	7	420	3	Yes	Yes	178
male	73	165	60	No	1524275	115	64	Large Artery Atherosclerotic Stroke	Yes	No	No	No	No	No	No	No	12	6	6	5	-1	-7	No	Yes	HI2	Yes	No	No	2.67	0.61	0.85	1.51	9.8	5.24	63	28.7	2.32	376	4.81	7.9	8.7	720	4	Yes	Yes	102
male	74	172	80	Yes	1527399	156	79	Large Artery Atherosclerotic Stroke	Yes	No	No	No	No	Yes	No	No	15	10	9	4	-6	-11	No	Yes	PH1	Yes	No	No	3.92	0.56	1.1	2.44	29.7	5.24	71.6	36.1	4.87	209	7.63	5.09	6.8	600	3	Yes	Yes	15
male	75	168	60	No	1527453	181	79	Large Artery Atherosclerotic Stroke	Yes	Yes	No	No	Yes	No	No	No	18	17	17	13	-4	-5	No	Yes	HI2	No	No	No	3.01	0.8	1.08	1.79	13.2	3.92	63	40.4	3.4	161	4.61	5.98	11.7	150	1	Yes	Yes	68
male	66	173	56	No	1524580	139	99	Cardioembolic Stroke	No	No	Yes	Yes	No	No	No	No	21	16	15	13	-3	-8	No	Yes	PH1	Yes	No	No	3.6	1.03	0.8	2.6	17.4	4.36	62	39.7	3.57	154	11.89	5	7.6	420	1	Yes	Yes	21
female	68	162	60	No	1525693	142	115	Cardioembolic Stroke	No	No	Yes	No	No	No	No	No	12	18	18	8	-10	-4	Yes	Yes	PH2	Yes	No	Yes	5.53	1.5	1.2	3.8	10.3	4.67	51	39.1	4.41	222	7.2	5.3	6.4	230	1	Yes	Yes	56
female	72	150	44	No	1525944	109	61	Large Artery Atherosclerotic Stroke	No	No	No	Yes	No	No	No	No	5	6	5	2	-4	-3	No	No	.	.	No	No	4.44	0.85	1.21	2.92	16.2	5.92	67	35.1	3.82	149	3.84	6.1	7.2	800	1	Yes	Yes	25
male	58	175	90	Yes	1525700	168	107	Large Artery Atherosclerotic Stroke	Yes	No	No	No	Yes	No	Yes	No	13	12	9	11	-1	-2	No	No	.	.	No	No	2.89	1.36	0.84	1.86	36.9	6.71	47	45.5	3.78	251	3.6	5.32	6.4	600	1	Yes	Yes	5
female	93	148	40	No	1524541	195	86	Large Artery Atherosclerotic Stroke	Yes	No	No	No	No	No	No	No	9	12	10	8	-4	-1	Yes	Yes	HI2	Yes	No	No	4.55	1.05	1.18	2.94	18.1	4.6	57	42.3	5.13	198	2.84	5.07	6.6	430	4	Yes	Yes	4
male	57	160	65	No	1523646	134	85	Large Artery Atherosclerotic Stroke	Yes	Yes	No	No	Yes	No	No	No	8	10	11	8	-2	0	No	No	.	.	No	No	3.62	2.08	0.91	2.34	22.6	5.53	70	33.5	5.49	193	4.5	9.72	7.8	1060	3	Yes	Yes	232
male	66	170	58	No	1524608	130	60	Large Artery Atherosclerotic Stroke	No	Yes	No	No	Yes	Yes	No	No	6	3	3	2	-1	-4	No	No	.	.	No	No	4.02	2.88	0.89	2.67	16.2	6.75	78	45.5	5.46	150	2.96	6.37	6.4	200	4	Yes	Yes	9
female	71	160	90	No	1525832	138	96	Cardioembolic Stroke	Yes	Yes	Yes	Yes	No	No	No	No	16	32	32	42	10	26	Yes	Yes	PH2	Yes	Yes	Yes	6.32	1.12	1.52	4.3	20.1	6.09	57	46.2	4.8	312	12.2	5.87	7.3	300	2	Yes	Yes	286
female	82	170	90	No	1524625	116	78	Large Artery Atherosclerotic Stroke	Yes	No	No	Yes	No	No	No	No	11	16	18	10	-6	-1	Yes	Yes	HI2	Yes	No	No	3.75	0.9	1.33	2.16	12.3	4.56	52	35.2	3.9	206	9.65	6.28	8.9	540	2	Yes	Yes	57
female	68	167	70	Yes	1523551	159	96	Cardioembolic Stroke	No	No	No	No	Yes	No	No	No	14	14	14	14	0	0	No	Yes	PH1	Yes	No	No	4.85	1.04	1	3.46	25	20.41	67	37.5	4.97	370	14.36	5.88	6.1	500	1	Yes	Yes	19
male	50	176	83	No	1523510	115	75	Large Artery Atherosclerotic Stroke	No	No	No	No	No	No	No	No	6	12	12	9	-3	3	Yes	No	.	.	No	No	3.81	1.69	0.73	2.75	15.2	4.09	53.9	35.4	4.87	197	5.18	9.38	8.6	1440	3	Yes	Yes	14
female	57	162	70	No	1523207	150	82	Large Artery Atherosclerotic Stroke	Yes	Yes	No	No	No	No	No	No	6	1	1	0	-1	-6	No	No	.	.	No	No	3.08	1.36	1.19	1.72	43.5	4.87	64	39.2	4.05	198	3.37	6.89	11.3	450	1	Yes	Yes	2
female	57	160	55	No	1521967	128	85	Large Artery Atherosclerotic Stroke	Yes	No	No	No	No	No	Yes	No	16	14	5	1	-13	-15	No	No	.	.	No	No	3.47	1.52	1.16	2.18	14.6	7.1	55	35.1	4.63	243	4.49	5.43	7.8	570	3	Yes	Yes	8
male	63	176	70	Yes	1281130	141	72	Cardioembolic Stroke	Yes	No	Yes	No	No	No	No	No	10	6	4	1	-5	-9	No	No	.	.	No	No	2.47	0.82	1.11	1.34	15	3.48	74	38.6	4.91	232	3.58	6.16	5.4	220	1	Yes	Yes	8
female	87	158	60	No	1411862	138	74	Cryptogenic Stroke	Yes	No	No	No	Yes	No	No	No	17	26	27	15	-11	-2	Yes	Yes	PH1	Yes	No	No	4.81	0.85	1.6	3	19.7	3.25	45	33.3	3.95	285	4.94	6.31	10.7	240	2	Yes	Yes	357
female	69	165	62	Yes	1410728	140	90	Cardioembolic Stroke	No	No	Yes	No	No	No	No	No	14	8	8	5	-3	-9	No	No	.	.	No	No	5.81	1.24	1.07	3.95	19.8	3.58	54.2	42.5	5.9	232	3.8	6.15	4.8	240	3	Yes	Yes	3
male	71	170	60	No	1410640	137	78	Large Artery Atherosclerotic Stroke	No	No	No	No	Yes	No	No	No	20	11	10	9	-2	-11	No	Yes	PH1	Yes	No	No	4.82	0.78	1.13	3.05	26.6	4.85	140	41.2	4.94	202	5.84	5.62	5.8	840	1	Yes	Yes	10
female	91	162	70	No	1411283	173	91	Cardioembolic Stroke	Yes	No	Yes	No	No	No	No	No	10	7	7	6	-1	-4	No	Yes	HI2	Yes	No	Yes	4.24	0.75	1.38	2.48	25.1	3.75	39	38	4.1	254	11.9	5.91	5.7	650	1	Yes	Yes	12
female	59	166	75	No	1411857	179	80	Large Artery Atherosclerotic Stroke	Yes	Yes	No	No	No	No	No	No	26	32	42	42	10	16	Yes	Yes	PH2	Yes	Yes	Yes	7.85	1.47	1.69	5.15	43.8	4.33	43	45.1	5.46	333	12.97	10.72	14.3	310	3	Yes	No	266
male	65	170	80	No	1409082	140	80	Large Artery Atherosclerotic Stroke	Yes	No	No	Yes	Yes	No	No	No	14	19	17	9	-10	-5	Yes	No	.	.	No	No	5.2	1.37	0.89	3.62	19.2	2.94	58	34.5	5.93	398	8.76	6	6.5	780	3	Yes	Yes	63
female	65	165	65	No	1409657	90	53	Cardioembolic Stroke	No	No	Yes	No	No	No	No	No	9	7	6	4	-3	-5	No	No	.	.	No	No	2.88	0.55	1.13	1.48	13.2	6.13	80	44	5.2	194	2.74	5.83	5.4	166	1	Yes	Yes	69
male	77	170	55	No	1408565	130	80	Cryptogenic Stroke	No	No	No	No	Yes	No	No	No	25	24	23	20	-4	-5	No	No	.	.	No	No	4.75	1.1	1.08	3.13	51.6	4.91	48	32.4	3.39	279	6.91	6.13	5.7	1020	1	Yes	Yes	57
male	78	170	70	No	1109465	131	85	Large Artery Atherosclerotic Stroke	Yes	Yes	No	No	No	No	Yes	Yes	14	12	9	5	-7	-9	No	No	.	.	No	No	3.82	0.72	0.84	2.63	13.5	5.84	68	37.4	5.98	133	8.62	6.86	8.2	480	1	No	Yes	12
male	48	168	65	Yes	1416828	148	78	Cardioembolic Stroke	Yes	Yes	Yes	No	Yes	No	No	No	12	9	9	9	0	-3	Yes	Yes	PH2	Yes	No	No	6.44	2.55	1.08	3.96	20.3	7.6	77	41	5.4	194	4.99	5.8	6.9	550	3	Yes	Yes	37
female	66	164	50	Yes	1410890	152	93	Large Artery Atherosclerotic Stroke	No	No	No	No	No	No	No	No	9	7	7	3	-4	-6	No	No	.	.	No	No	4.34	1.2	0.8	2.92	14.5	2.66	44.3	31.4	3.99	292	5.62	5.44	5.1	180	6	Yes	Yes	17
female	72	158	55	No	1416829	137	85	Large Artery Atherosclerotic Stroke	Yes	No	No	Yes	No	No	No	No	15	11	11	8	-3	-7	No	Yes	PH1	Yes	No	No	3.54	0.66	1.27	2.06	27	13.03	124.1	37.6	4.24	153	11.7	5.96	7.1	160	1	Yes	Yes	132
female	84	155	70	Yes	1414963	157	78	Cardioembolic Stroke	Yes	Yes	No	No	No	No	No	No	6	3	3	3	0	-3	No	No	.	.	No	No	4.26	1.74	0.97	2.68	10.2	2.96	66	27.9	4.73	249	10.98	10.9	11.2	210	1	Yes	Yes	28
male	74	170	75	Yes	1413688	122	72	Cardioembolic Stroke	Yes	No	Yes	No	No	No	No	No	18	23	24	26	3	8	Yes	Yes	PH2	Yes	No	No	5.07	1.78	1	3.43	11.2	6.94	72	36.7	4.36	310	6.76	7.15	6.7	910	3	Yes	Yes	91
male	34	173	93	Yes	1416234	139	89	Large Artery Atherosclerotic Stroke	Yes	No	No	No	Yes	No	No	No	6	5	3	2	-3	-4	No	No	.	.	No	No	3.95	2.2	0.75	2.65	41.7	4.51	71	46.9	4.91	253	7.83	6.03	5.7	1130	1	No	Yes	35
male	80	168	54	Yes	1412729	121	69	Large Artery Atherosclerotic Stroke	No	No	No	Yes	Yes	Yes	No	No	16	7	6	6	-1	-10	No	No	.	.	No	No	3.78	0.55	1.24	2.15	14.8	5.87	85	36.3	3.9	117	6.4	5.01	4.9	240	1	Yes	Yes	65
male	66	170	60	Yes	1414593	126	76	Large Artery Atherosclerotic Stroke	No	No	No	No	Yes	Yes	No	No	8	7	4	2	-5	-6	No	No	.	.	No	No	3.77	0.76	1.26	2.29	13.9	3.76	56	39.8	4.81	235	7.4	4.7	5.1	500	2	No	Yes	5
male	75	175	70	No	1413826	149	93	Large Artery Atherosclerotic Stroke	Yes	Yes	No	Yes	Yes	Yes	Yes	No	14	21	21	21	0	7	Yes	Yes	PH2	Yes	No	No	4.69	0.81	1.49	2.87	56.1	5.89	78	43.5	4.44	275	11.28	6.05	8	180	1	Yes	Yes	237
male	66	170	60	No	1412495	150	85	Large Artery Atherosclerotic Stroke	Yes	No	No	No	Yes	No	Yes	No	11	6	7	6	0	-5	No	Yes	HI2	Yes	No	No	3.33	0.81	0.8	2.24	34.6	3.48	71	39.1	4.8	196	6.61	4.96	5.2	370	4	Yes	Yes	22
female	60	165	65	Yes	1335036	80	57	Large Artery Atherosclerotic Stroke	No	Yes	No	No	No	No	Yes	No	6	6	6	4	-2	-2	No	No	.	.	No	No	5.03	3.78	1.01	2.61	15.4	5.95	43.4	36.6	4.47	230	5.01	10.59	12.1	460	2	No	Yes	11
male	74	165	75	Yes	1422330	129	73	Cardioembolic Stroke	No	Yes	Yes	No	No	No	Yes	No	8	7	5	4	-3	-4	No	Yes	PH1	Yes	No	Yes	2.55	0.44	0.98	1.4	15.5	6.87	80	39.8	4.76	162	6.99	6.9	6.2	330	2	Yes	Yes	78
female	65	160	70	Yes	1422333	155	73	Large Artery Atherosclerotic Stroke	Yes	No	No	No	No	No	Yes	No	19	16	5	4	-12	-15	Yes	No	.	.	No	No	5.55	2.81	1.24	3.29	7.3	3.52	45	41.5	4.4	245	4.2	6.06	6.7	900	3	Yes	Yes	31
male	64	165	65	Yes	1335226	95	75	Cardioembolic Stroke	No	No	Yes	No	No	No	No	No	4	2	2	2	0	-2	No	No	.	.	No	No	3.18	1.03	0.84	1.98	14.4	5.1	65	33.5	4.88	156	2.82	5.75	4.97	450	1	Yes	Yes	12
female	78	155	48	No	1422415	122	61	Large Artery Atherosclerotic Stroke	No	No	No	No	No	No	Yes	No	10	4	4	2	-2	-8	No	No	.	.	No	No	3.76	1.17	1	2.16	8.1	3.3	40.8	35.1	3.62	260	8.6	5.56	4.8	280	2	Yes	Yes	111
female	85	150	65	No	1422042	163	78	Cardioembolic Stroke	No	No	Yes	No	No	No	Yes	No	6	4	4	3	-1	-3	No	No	.	.	No	No	3.49	0.76	1.43	1.92	17.9	8.25	96	40.2	3.53	110	2.51	5.62	6.5	280	1	Yes	Yes	3
female	65	160	65	No	1419672	166	69	Cardioembolic Stroke	Yes	Yes	Yes	No	No	No	Yes	Yes	6	25	25	23	-2	17	Yes	Yes	PH1	Yes	No	No	2.93	1.54	0.77	1.8	12.7	7.39	102	39.6	4.5	411	11.97	8.94	8.8	240	1	Yes	Yes	56
male	44	175	90	No	1421705	123	80	Large Artery Atherosclerotic Stroke	Yes	No	No	No	No	Yes	No	No	20	32	32	42	10	22	Yes	Yes	PH2	Yes	Yes	Yes	4.75	1.84	1.12	3.16	16.8	4.65	73	39.8	4.7	198	6.5	6.7	8.1	240	3	Yes	Yes	268
male	36	180	120	No	1421040	126	65	Large Artery Atherosclerotic Stroke	Yes	Yes	No	No	No	No	No	No	5	2	0	1	-1	-4	No	No	.	.	No	No	4.65	3.02	0.88	2.9	60.5	7.3	67	43	4.76	214	5.86	5.74	5.6	480	3	Yes	Yes	4
male	65	170	80	No	1071550	117	83	Large Artery Atherosclerotic Stroke	Yes	No	No	Yes	No	No	No	No	17	25	25	25	0	8	Yes	Yes	PH2	Yes	No	No	2.62	0.97	0.97	1.55	37.9	5.61	81	43.1	5.54	257	12.16	5.63	9.4	325	3	Yes	Yes	324
male	66	168	61	No	1420089	154	84	Large Artery Atherosclerotic Stroke	Yes	No	No	No	Yes	No	Yes	No	5	4	4	2	-2	-3	No	No	.	.	No	No	2.87	1	1.12	1.17	8	3.81	64	37.6	3.88	172	4.47	5.54	6.7	400	2	Yes	Yes	3
male	59	160	90	No	1418106	156	88	Cardioembolic Stroke	No	No	No	No	Yes	Yes	No	No	5	20	26	42	22	37	Yes	No	.	.	Yes	Yes	5.05	2.66	0.56	3.59	7.9	3.56	62	31.2	4.74	241	6.47	5.68	7.3	660	4	Yes	Yes	387
female	72	162	60	No	1427267	131	68	Large Artery Atherosclerotic Stroke	Yes	No	No	No	No	Yes	No	No	6	10	8	8	-2	2	No	No	.	.	No	No	5.46	1.18	1.11	3.73	16.8	3.3	50	42.2	3.74	165	2.47	6.37	7.8	270	1	Yes	Yes	53
male	55	170	70	Yes	1428444	138	83	Large Artery Atherosclerotic Stroke	Yes	No	No	Yes	Yes	Yes	No	No	9	17	17	3	-14	-6	Yes	No	.	.	No	No	5.07	5.27	1.15	2.92	50.8	2.97	58	41.8	4.3	252	4.36	5.98	9.8	600	3	Yes	Yes	33
male	50	175	50	No	1424675	133	95	Large Artery Atherosclerotic Stroke	Yes	No	No	No	Yes	No	No	No	10	30	30	9	-21	-1	Yes	Yes	PH2	Yes	No	No	4.26	2.23	0.85	2.87	34.4	6.33	58.6	37.7	4.23	256	8.9	5.7	7.6	1440	3	Yes	Yes	73
female	68	160	60	No	1425545	186	58	Large Artery Atherosclerotic Stroke	Yes	No	No	No	Yes	Yes	No	No	16	24	24	12	-12	-4	Yes	No	.	.	No	No	4.4	2.72	0.88	2.96	11.7	3.9	45	37	4.28	219	9.14	5.63	6.9	870	3	Yes	Yes	320
female	71	158	60	No	1428244	129	89	Cardioembolic Stroke	Yes	No	Yes	No	No	No	No	No	9	6	6	5	-1	-4	No	No	.	.	No	No	3.31	1.43	1.02	1.97	21.2	5.17	65	41.2	3.85	208	4.54	6.55	6.6	1320	2	Yes	Yes	4
female	76	165	70	No	1427962	147	72	Large Artery Atherosclerotic Stroke	No	No	No	No	Yes	Yes	No	No	8	8	6	4	-4	-4	Yes	Yes	PH1	Yes	No	No	5.53	2.22	1.44	3.23	34.9	6.6	58	41.7	4.55	164	6.76	5.56	5.3	420	3	Yes	Yes	7
male	53	170	70	Yes	1424370	136	94	Large Artery Atherosclerotic Stroke	No	No	No	No	Yes	No	No	No	25	17	15	15	-2	-10	No	No	.	.	No	No	3.43	1.04	0.88	2.21	57.9	4.73	58	43.2	4.59	191	5.01	5.77	5.1	480	2	Yes	Yes	2
male	38	165	67.5	No	1427034	129	80	Large Artery Atherosclerotic Stroke	No	No	No	No	Yes	No	No	No	5	11	5	5	-6	0	No	No	.	.	No	No	4.64	1.39	0.93	3.25	26.4	3.95	70	44.8	4.68	272	7.11	5.72	6.4	1440	2	Yes	Yes	41
male	62	170	70	No	1424222	180	98	Large Artery Atherosclerotic Stroke	No	Yes	No	No	Yes	Yes	No	No	19	28	28	28	0	9	Yes	Yes	PH2	Yes	No	No	2.82	0.86	0.72	1.76	11.5	6.88	46	30.4	3.63	294	9.9	10.04	11.7	210	4	Yes	No	605
male	51	173	75	No	1424683	114	82	Large Artery Atherosclerotic Stroke	No	No	No	No	Yes	No	No	No	5	6	6	3	-3	-2	No	Yes	PH1	Yes	No	No	3.93	1.87	0.89	2.61	13.7	4.66	61	48.8	5.38	260	6.64	5.79	6.9	720	1	Yes	Yes	19
male	56	170	70	No	1424371	104	62	Large Artery Atherosclerotic Stroke	No	No	No	Yes	Yes	No	No	No	2	2	0	0	-2	-2	No	No	.	.	No	No	3.83	0.89	1.03	2.62	37.7	6.05	64	43.1	5.63	174	2.46	5.55	5.1	1500	3	Yes	Yes	20
male	58	168	75	Yes	1423641	136	86	Large Artery Atherosclerotic Stroke	No	No	No	No	Yes	No	No	No	4	3	2	1	-2	-3	No	No	.	.	No	No	3.21	2.27	0.81	2.01	96.1	6.35	68.8	40.4	4.06	227	2.1	5.41	6.2	720	1	No	Yes	32
female	73	155	75	No	1425011	151	88	Large Artery Atherosclerotic Stroke	No	No	No	No	No	Yes	No	No	17	17	15	13	-4	-4	No	Yes	PH1	Yes	No	No	4.23	0.92	1.34	2.61	10.6	6.28	73.3	43.7	4.05	202	6.12	6.31	9.6	540	3	Yes	No	231
female	37	162	58	Yes	1423778	145	71	Cardioembolic Stroke	No	No	No	No	No	No	No	No	6	5	3	2	-3	-4	No	No	.	.	No	No	2.09	0.4	0.96	1.08	6.3	4.53	35	37.8	4.39	191	5.57	5.54	6.3	190	1	Yes	Yes	10
female	85	158	52.5	No	1434866	107	74	Cardioembolic Stroke	No	No	Yes	No	No	No	No	No	17	14	13	14	0	-3	No	Yes	HI2	Yes	No	Yes	5.67	0.95	1.67	3.49	8.3	5.31	55	38.6	5.01	199	2.64	6.11	6.6	390	1	Yes	Yes	34
male	77	170	70	Yes	1434529	147	74	Large Artery Atherosclerotic Stroke	Yes	No	No	No	Yes	No	No	No	13	17	17	8	-9	-5	Yes	Yes	HI2	Yes	No	No	2.76	0.9	0.87	1.67	29.3	7.08	93	40.7	4.17	259	5.92	8.62	13.8	310	3	Yes	Yes	37
female	58	158	63	Yes	1433812	150	85	Large Artery Atherosclerotic Stroke	Yes	Yes	No	No	No	Yes	Yes	No	5	4	2	4	0	-1	No	No	.	.	No	No	5.76	2.65	1.32	3.47	11.5	4.69	46	39.5	4.5	284	7.41	6.95	4.7	780	1	Yes	Yes	3
male	57	170	70	No	1433143	119	75	Cryptogenic Stroke	No	No	No	Yes	Yes	No	Yes	No	13	11	11	10	-1	-3	No	Yes	PH1	Yes	No	No	3.92	1.67	1.04	2.29	21.5	6.55	78	38.7	4.72	177	7.14	6.42	7.4	470	2	Yes	Yes	127
male	53	178	85	No	1431767	173	92	Large Artery Atherosclerotic Stroke	Yes	Yes	No	No	Yes	No	No	No	6	6	6	4	-2	-2	No	Yes	HI2	No	No	No	3.56	0.81	0.91	2.28	11.2	3.06	64	36.3	4.65	222	7.21	8.82	9.8	640	4	Yes	Yes	61
female	67	172	98	No	1431393	163	59	Cardioembolic Stroke	No	No	Yes	No	No	Yes	No	No	17	14	10	13	-1	-4	No	Yes	HI2	Yes	No	No	3.88	1.22	1.08	2.35	13.2	4.14	67	37.7	3.71	143	9.09	6.7	7.9	850	3	Yes	Yes	51
male	81	175	80	No	1430954	136	84	Cardioembolic Stroke	Yes	Yes	Yes	No	No	No	No	No	24	18	22	21	3	-3	Yes	No	.	.	No	No	7.87	2.21	1.55	5.22	10.7	9.1	66.4	33.4	4.68	172	12.3	8.4	13	480	2	Yes	Yes	236
male	67	165	75	No	1430641	123	84	Large Artery Atherosclerotic Stroke	Yes	Yes	No	No	Yes	No	No	No	14	22	22	14	-8	0	Yes	No	.	.	No	No	4.72	1.86	1	3.01	18.1	4.7	68	38.6	5.32	198	6.68	8.09	11.4	1060	3	Yes	Yes	183
male	61	175	75	No	1429405	142	82	Cardioembolic Stroke	No	No	Yes	No	No	No	No	No	10	14	12	12	-2	2	Yes	Yes	PH1	Yes	No	Yes	4.31	0.88	1.13	2.66	28.7	6.84	75.2	42.4	4.5	162	12.28	5.7	8.4	480	2	Yes	No	96
male	68	170	60	No	1342364	140	60	Large Artery Atherosclerotic Stroke	Yes	No	No	Yes	No	No	Yes	No	17	15	12	4	-11	-13	No	No	.	.	No	No	4.9	1.51	1.22	2.96	19.3	9.69	104.9	36.2	4.03	116	6.13	5.96	7.2	350	2	Yes	Yes	1
male	63	165	70	Yes	1441063	129	80	Large Artery Atherosclerotic Stroke	Yes	No	No	No	Yes	Yes	No	No	7	7	5	2	-5	-5	No	No	.	.	No	No	5.19	2.57	1.18	3.31	21.2	5.81	55	38.9	3.61	312	2.67	5.23	7	780	2	Yes	Yes	13
female	72	158	65	No	1441061	125	60	Large Artery Atherosclerotic Stroke	Yes	No	No	No	No	Yes	No	No	8	14	13	8	-6	0	Yes	No	.	.	No	No	4.95	1.4	1.35	3.04	9.3	6.11	64	39.2	3.88	107	8.4	5.8	7.1	640	1	Yes	Yes	68
male	60	170	70	Yes	1441002	143	85	Large Artery Atherosclerotic Stroke	No	No	No	No	Yes	Yes	No	No	7	7	5	3	-4	-4	No	No	.	.	No	No	3.95	0.59	1.13	2.67	38.8	6.27	60	45.4	4.63	164	8.54	5.19	6.1	180	2	Yes	Yes	8
female	67	160	67	No	1440372	106	65	Cardioembolic Stroke	Yes	No	Yes	No	No	Yes	No	No	14	18	23	23	5	9	Yes	Yes	PH2	Yes	No	No	2.98	0.92	0.77	1.77	13.8	5.07	64.2	36.5	4.28	252	14.13	6.5	8.6	510	1	Yes	Yes	123
male	59	171	80	No	1439885	152	92	Large Artery Atherosclerotic Stroke	Yes	No	No	No	Yes	Yes	No	No	10	12	12	8	-4	-2	No	No	.	.	No	No	3.87	2.23	0.94	2.56	12.8	6.77	49	47.1	4.84	165	6.1	5.45	4.2	1440	1	Yes	Yes	31
male	54	175	75	No	1439812	130	88	Large Artery Atherosclerotic Stroke	No	No	No	No	Yes	No	No	No	4	4	4	3	-1	-1	No	No	.	.	No	No	3.97	1.73	0.96	2.5	33.6	4.53	75	34.5	5.02	215	3.95	5.8	7.1	660	2	Yes	Yes	6
male	56	178	80	No	1439680	152	90	Large Artery Atherosclerotic Stroke	Yes	Yes	No	No	Yes	No	No	No	15	11	11	7	-4	-8	No	No	.	.	No	No	4.24	1.16	1.23	2.58	8.2	4.9	56	30.9	4.03	189	7.49	10.26	13.8	640	3	Yes	Yes	75
male	67	183	85	Yes	1438983	166	85	Large Artery Atherosclerotic Stroke	Yes	No	No	No	No	No	Yes	No	6	2	2	1	-1	-5	No	No	.	.	No	No	4.55	1.18	1.01	3.01	12.2	9.17	71	39.4	4.41	208	12.01	6.17	5.6	300	2	Yes	Yes	11
male	71	175	80	No	1438831	128	75	Large Artery Atherosclerotic Stroke	Yes	No	No	No	Yes	No	No	No	13	17	15	8	-9	-5	Yes	Yes	PH1	Yes	No	Yes	4.71	2.06	1.04	3.22	15.5	6.24	61.7	37.3	4.98	324	9.48	6.18	6.4	670	4	Yes	No	162
male	72	178	80	No	1340029	158	78	Large Artery Atherosclerotic Stroke	Yes	No	No	Yes	Yes	No	Yes	No	25	29	29	18	-11	-7	Yes	Yes	PH1	Yes	No	No	1.74	0.92	0.93	1.34	10.6	5.47	71	42	5.22	172	7.66	6.48	8.7	550	4	Yes	Yes	142
male	60	190	100	No	1437891	144	90	Large Artery Atherosclerotic Stroke	Yes	No	No	Yes	Yes	Yes	Yes	No	6	1	1	1	0	-5	No	No	.	.	No	No	3.82	0.77	0.82	2.59	56.3	4.24	70	39	3.93	316	16.5	5.91	5.3	80	2	Yes	Yes	5
female	75	155	65	No	1437788	147	85	Large Artery Atherosclerotic Stroke	Yes	No	No	No	No	No	Yes	No	9	10	10	11	1	2	No	Yes	HI2	Yes	No	No	5.59	1	1.27	3.74	10.6	6.27	62	46.3	5.27	207	6.09	6.07	7.2	300	1	Yes	Yes	205
female	85	158	65	No	1437515	158	65	Cardioembolic Stroke	No	No	No	No	No	No	No	No	12	16	7	6	-10	-6	Yes	Yes	HI2	Yes	No	No	3.37	1.04	1.32	1.72	17	6.51	70	34.4	3.99	166	4.06	5.8	5.9	330	5	Yes	No	12
male	75	180	84	No	1437407	155	82	Large Artery Atherosclerotic Stroke	Yes	Yes	No	Yes	Yes	Yes	No	No	9	8	4	4	-4	-5	No	Yes	HI1	Yes	No	No	3.81	2.61	0.88	2.2	20.3	10.01	162	27.1	5.45	353	10.5	7.27	11.6	550	3	Yes	Yes	9
male	59	170	60	No	1436928	143	94	Large Artery Atherosclerotic Stroke	No	Yes	No	Yes	Yes	Yes	No	No	10	11	10	9	-2	-1	No	Yes	PH2	Yes	No	No	4.71	1.14	1.35	2.95	16	4.74	63	37.8	5.04	182	5.08	7.22	6.2	480	3	Yes	Yes	35
female	64	155	65	Yes	1435925	122	76	Large Artery Atherosclerotic Stroke	No	No	No	No	No	No	No	No	19	6	1	1	-5	-18	No	No	.	.	No	No	4.66	0.91	1.49	2.71	7.9	3.59	51.9	36.1	4	198	1.8	5.86	6.4	250	4	Yes	Yes	4
female	78	160	60	No	1435651	149	80	Large Artery Atherosclerotic Stroke	Yes	No	No	No	No	No	No	No	11	12	10	4	-8	-7	No	Yes	PH1	Yes	No	No	4.39	1.87	1.38	2.64	12	6.92	45	37.8	4.41	212	4.12	6.03	7.8	960	4	Yes	Yes	13
female	63	160	70	No	1446267	198	113	Large Artery Atherosclerotic Stroke	Yes	No	No	No	No	No	Yes	No	16	11	11	6	-5	-10	Yes	Yes	PH1	Yes	No	No	5.68	1.13	1.49	3.35	21.2	4.49	54	38.9	5.31	283	10.97	6.06	6.9	900	3	Yes	Yes	82
male	56	172	85	No	1444359	154	90	Large Artery Atherosclerotic Stroke	No	Yes	No	Yes	No	No	No	No	16	12	13	7	-5	-9	No	Yes	PH2	Yes	No	Yes	3.8	1.68	0.95	2.47	12.7	2.67	50	35.3	3.95	107	5	6.06	7.6	210	1	Yes	Yes	119
male	61	170	75	No	1446601	146	87	Large Artery Atherosclerotic Stroke	No	Yes	No	Yes	No	No	No	No	13	11	11	5	-6	-8	No	No	.	.	No	No	4.07	1.16	1.35	2.32	13.8	6.14	60	41.1	4.82	156	9.52	6.23	6.4	500	3	Yes	Yes	57
male	59	170	67	No	1443369	189	108	Large Artery Atherosclerotic Stroke	Yes	No	No	No	Yes	No	No	No	10	10	17	17	7	7	Yes	Yes	HI2	Yes	No	Yes	4.55	1.14	1.1	3.11	17.4	4.3	80	44.8	4.75	222	9.32	5.72	6.3	1440	3	Yes	Yes	148
male	64	170	77.5	No	1387471	174	105	Large Artery Atherosclerotic Stroke	Yes	Yes	No	No	Yes	No	Yes	No	6	8	7	5	-3	-1	No	Yes	PH1	Yes	No	No	3.06	1.81	0.94	1.66	15.3	7.02	105	33.8	4.24	240	5.67	8.06	9.1	780	3	Yes	Yes	53
male	54	155	75	No	1446595	136	87	Large Artery Atherosclerotic Stroke	Yes	No	No	No	Yes	No	No	No	10	10	2	2	-8	-8	No	No	.	.	No	No	3.98	1.24	0.99	2.54	12.9	6.75	74	34.8	4.43	238	10.35	5.25	5.3	420	3	Yes	Yes	11
male	69	175	65	No	1446364	131	76	Large Artery Atherosclerotic Stroke	Yes	Yes	No	Yes	Yes	No	No	No	5	9	4	3	-6	-2	Yes	Yes	PH1	Yes	No	No	5.12	0.9	1.22	3.53	28	2.55	60.8	41.4	4.16	148	6.2	5.74	7.5	540	1	Yes	Yes	92
male	81	170	60	No	1446513	147	62	Cardioembolic Stroke	No	No	Yes	No	No	Yes	No	No	19	19	24	42	23	23	Yes	Yes	PH1	Yes	Yes	Yes	3.42	0.8	1.01	2.04	34.9	9.4	99	39.9	4.12	94	4.3	5.18	6.4	300	1	Yes	No	173
female	83	155	42	Yes	1466023	155	42	Cardioembolic Stroke	No	No	Yes	No	No	Yes	No	No	8	3	3	3	0	-5	No	No	.	.	No	No	6.06	1.06	1.67	4.63	11.7	7.22	55	37.9	3.9	233	5.29	6.29	7.6	330	1	Yes	Yes	0.3
male	48	175	95	Yes	1445708	144	92	Large Artery Atherosclerotic Stroke	Yes	No	No	No	Yes	Yes	Yes	No	9	5	2	2	-3	-7	No	No	.	.	No	No	5.15	1.5	1	3.68	23.3	4.65	67.5	43.6	5.11	207	8.71	6.22	8.5	660	1	Yes	Yes	6
female	73	160	55	Yes	1445371	164	85	Large Artery Atherosclerotic Stroke	No	Yes	No	No	No	No	No	No	5	5	4	4	-1	-1	No	Yes	HI2	Yes	No	No	5.75	0.87	1.38	3.41	11.9	5.91	43	41.4	4.51	164	4.27	13.37	9.5	360	1	Yes	Yes	8
male	60	170	70	No	1443873	133	74	Large Artery Atherosclerotic Stroke	No	No	No	No	Yes	Yes	No	No	7	3	3	2	-1	-5	No	Yes	PH2	Yes	No	No	3.55	1.37	0.94	2.18	18.1	4.33	70	36.8	4.42	142	9.14	5.42	6.1	410	5	Yes	No	92
male	63	170	80	No	1443012	132	80	Large Artery Atherosclerotic Stroke	Yes	Yes	No	No	Yes	Yes	No	No	15	18	12	7	-11	-8	No	Yes	HI2	Yes	No	No	4.36	4.19	0.88	2.56	36.5	6.78	91	35.2	4.75	121	3.14	6.72	10.1	360	3	Yes	Yes	83
male	88	175	70	No	1438759	181	73	Large Artery Atherosclerotic Stroke	No	No	No	No	Yes	No	No	No	15	12	12	6	-6	-9	No	Yes	HI1	Yes	No	No	3.42	0.88	0.74	2.31	44.8	3.5	87.3	29.6	3.12	199	4.54	5.28	5.4	660	3	Yes	Yes	16
male	35	170	60	No	1442976	176	63	Cardioembolic Stroke	No	No	No	Yes	Yes	No	No	No	10	5	5	3	-2	-7	No	Yes	PH1	Yes	No	No	3.73	0.85	1.17	2.33	26.2	6.3	89.2	43.2	5.03	172	2.74	5.48	6.1	320	3	Yes	Yes	24
male	42	174	80	No	1444437	155	106	Large Artery Atherosclerotic Stroke	Yes	No	No	No	No	No	Yes	No	7	1	1	1	0	-6	No	No	.	.	No	No	3.96	1.05	1.03	2.48	138.6	7	90	43	4.35	248	10.5	4.9	5.1	630	1	No	Yes	21
female	81	155	65	No	1407607	147	78	Cardioembolic Stroke	Yes	Yes	No	Yes	No	No	Yes	No	9	7	7	42	35	33	No	Yes	HI2	Yes	Yes	Yes	3.49	1.02	1.21	1.99	13.2	11.83	100	35.2	3.94	151	6.02	7.15	7.3	330	1	Yes	Yes	27
female	72	165	100	No	1443611	149	95	Large Artery Atherosclerotic Stroke	No	Yes	No	No	No	No	Yes	No	8	5	5	4	-1	-4	No	No	.	.	No	No	3.93	1.08	1.05	2.45	11.1	10.18	75	37.9	4.84	232	6.19	6.74	9	490	1	Yes	Yes	60
female	59	160	50	No	1410218	145	72	Cardioembolic Stroke	No	No	Yes	No	No	No	Yes	No	23	36	36	42	6	19	Yes	Yes	HI2	Yes	Yes	Yes	2.41	0.55	1.07	1.23	11.5	8.15	61	43.2	4.52	177	11.93	6.68	6.3	300	1	Yes	Yes	257
male	49	165	70	No	1441641	152	78	Large Artery Atherosclerotic Stroke	Yes	No	No	No	Yes	No	No	No	13	8	6	6	-2	-7	No	Yes	PH1	Yes	No	No	9.41	2.03	1.79	6.48	48.5	5.01	69	37.2	4.64	142	5.59	5.67	6.6	350	1	Yes	Yes	13
female	69	160	62.5	No	1442399	145	88	Large Artery Atherosclerotic Stroke	Yes	No	No	No	No	No	Yes	No	11	12	6	5	-7	-6	No	Yes	HI2	Yes	No	No	3.38	2.76	1.22	1.79	8.4	3.61	30	41	3.83	162	4.69	5.97	5.7	420	2	Yes	Yes	18
male	52	175	85	Yes	1194134	118	73	Large Artery Atherosclerotic Stroke	Yes	Yes	No	No	Yes	No	Yes	No	2	12	12	3	-9	1	Yes	No	.	.	No	No	3.69	6.44	0.72	2.07	16.1	5.13	73	42.4	4.68	273	8.1	6.74	6.8	1440	2	No	Yes	0.4
female	74	161	50	No	1441538	152	72	Large Artery Atherosclerotic Stroke	Yes	No	No	No	No	No	No	No	16	14	9	6	-8	-10	No	Yes	HI2	Yes	No	No	3.15	0.85	1.27	1.69	15.4	6.29	62.2	37.6	4.03	206	11.28	5.57	5.3	1600	4	Yes	Yes	29
male	36	176	85	No	1452205	104	73	Cardioembolic Stroke	Yes	No	No	No	Yes	No	Yes	No	16	11	10	7	-4	-9	No	No	.	.	No	No	3.35	1.09	0.76	2.11	13.9	5.49	79	38.2	5.02	293	7.45	6.12	5.4	510	1	Yes	Yes	20
female	67	165	65	Yes	1451217	122	80	Large Artery Atherosclerotic Stroke	Yes	No	No	No	No	No	No	No	16	12	12	10	-2	-6	No	Yes	PH1	Yes	No	No	3.05	1.13	1.01	1.69	7.3	5.78	56	44.4	3.82	271	5.99	7.21	7.5	180	1	Yes	Yes	80
female	78	160	45	No	1453448	121	78	Cardioembolic Stroke	Yes	No	Yes	No	No	No	No	No	11	11	9	7	-4	-4	No	Yes	HI1	Yes	No	No	2.67	0.87	0.97	1.39	12.6	6.72	66	30.7	3.15	207	4.51	5.63	5.1	680	1	Yes	Yes	11
male	69	172	65	Yes	1452873	135	78	Large Artery Atherosclerotic Stroke	No	No	No	No	Yes	No	No	No	4	6	6	1	-5	-3	No	No	.	.	No	No	4.95	1.16	0.85	3.46	29.8	6.32	91	42.3	4.71	246	9.19	5.93	5.9	720	3	Yes	Yes	25
male	75	173	80	Yes	1452872	144	87	Large Artery Atherosclerotic Stroke	Yes	Yes	No	No	Yes	No	No	No	10	9	9	6	-3	-4	No	No	.	.	No	No	3.47	0.75	1.23	1.82	18.9	5.92	65	38.7	4.21	212	5.92	5.45	6.7	560	2	Yes	Yes	59
male	38	175	65	Yes	1452869	130	86	Large Artery Atherosclerotic Stroke	Yes	Yes	No	No	Yes	No	No	No	7	7	7	5	-2	-2	Yes	No	.	.	No	No	3.74	3.32	0.83	2.19	23.5	3.25	57	42.4	5.23	177	5.36	8.29	14.2	660	3	Yes	Yes	6
male	70	173	80	No	1451923	175	80	Large Artery Atherosclerotic Stroke	Yes	Yes	No	No	No	Yes	No	No	15	14	10	10	-4	-5	No	Yes	HI2	Yes	No	No	4.4	1.52	1	2.73	14.5	5.99	79.8	38.8	4.28	167	6.3	7.23	7.4	350	3	Yes	Yes	103
male	66	160	70	Yes	1450870	133	80	Large Artery Atherosclerotic Stroke	No	No	No	No	Yes	No	No	No	8	16	14	6	-10	-2	Yes	No	.	.	No	No	4.34	1.39	0.97	2.69	17	9.06	102	37.3	4.69	199	4.25	5.74	6.9	780	4	Yes	Yes	81
male	83	170	80	Yes	1400598	147	80	Large Artery Atherosclerotic Stroke	Yes	Yes	No	Yes	No	No	No	No	18	14	14	10	-4	-8	No	Yes	PH2	Yes	No	Yes	2.4	1.13	0.96	1.22	10.4	6.71	83	35.9	4.01	203	6.54	9.27	9.6	270	3	Yes	Yes	8
male	71	170	70	No	1449048	144	84	Large Artery Atherosclerotic Stroke	Yes	Yes	No	No	Yes	Yes	No	No	11	12	12	11	-1	0	No	Yes	PH2	Yes	No	No	2.2	0.82	0.79	1.98	15.1	5.07	57	51.3	4.74	278	12.61	7.28	13.3	620	4	Yes	Yes	76
male	40	168	89	No	1448334	104	72	Large Artery Atherosclerotic Stroke	No	Yes	No	No	No	Yes	No	No	11	20	32	42	22	31	Yes	Yes	HI2	Yes	Yes	Yes	3.93	1.57	0.99	2.53	8.5	5.06	329	40.8	4.82	172	3.24	8.11	12.6	350	3	Yes	No	127
male	63	182	85	No	1447581	161	104	Large Artery Atherosclerotic Stroke	Yes	No	No	No	Yes	Yes	No	No	9	8	8	9	1	0	No	No	.	.	No	No	5.62	1.65	1.33	3.54	14.7	5.99	65.8	43.1	4.74	521	6.5	5.55	6.4	660	1	No	Yes	14
male	33	175	65	No	1447444	154	99	Cryptogenic Stroke	No	No	No	No	No	Yes	No	No	23	23	16	42	19	19	Yes	Yes	PH1	Yes	Yes	Yes	5.54	1.81	1.41	3.5	23	4.9	55	43.3	4.19	244	13.62	5.9	6.5	240	3	Yes	Yes	176
male	84	165	60	No	1330862	115	78	Cardioembolic Stroke	No	No	Yes	No	No	No	No	No	11	11	10	9	-2	-2	No	Yes	PH1	Yes	No	No	4.91	0.87	0.98	3.28	34.4	8.13	110	36	5.06	142	5.74	5.56	6.7	360	1	Yes	Yes	17
male	68	170	70	No	1330919	100	65	Cardioembolic Stroke	No	No	Yes	No	No	Yes	No	No	10	6	4	4	-2	-6	No	No	.	.	No	No	4.84	2.35	0.81	3.5	14.4	4.87	59	43.6	5.83	221	7.9	6.13	5.6	300	1	Yes	Yes	27
male	90	175	80	No	1042336	98	49	Large Artery Atherosclerotic Stroke	Yes	No	No	Yes	Yes	No	No	No	17	20	21	42	22	25	Yes	No	.	.	Yes	Yes	2.58	0.97	1.07	1.96	98.4	12.03	118	32.4	3.93	232	9.58	6.47	7.6	270	1	Yes	Yes	20
male	67	165	65	Yes	1063651	170	70	Large Artery Atherosclerotic Stroke	Yes	No	Yes	Yes	Yes	No	Yes	No	12	4	4	4	0	-8	Yes	No	.	.	No	No	3.11	1.27	0.98	1.8	8.8	9.85	87	37.9	4.53	299	10.8	7.53	8.8	440	1	Yes	Yes	6
female	59	155	53	No	1327672	184	93	Cardioembolic Stroke	Yes	No	Yes	No	No	Yes	No	No	20	18	13	9	-9	-11	No	Yes	HI2	Yes	No	No	4.26	2.15	0.9	2.8	50.3	7.1	66	39.9	5.6	246	6.09	7.39	8.6	510	2	Yes	Yes	19
female	62	158	60	No	1323852	167	84	Large Artery Atherosclerotic Stroke	Yes	No	No	No	No	No	No	No	12	19	19	13	-6	1	Yes	No	.	.	No	Yes	4.8	0.72	1.03	3.27	12.8	4.09	46.5	41.9	3.71	141	5.99	5.46	5.7	540	2	Yes	Yes	194
male	51	171	90	No	1323789	145	97	Large Artery Atherosclerotic Stroke	Yes	No	No	No	Yes	Yes	No	No	9	13	8	7	-6	-2	Yes	Yes	PH1	Yes	No	No	6.19	1.36	1.34	3.94	40.8	8.32	76	41.1	5.06	188	7.73	7.07	8.8	300	2	Yes	Yes	10
male	66	174	75	No	1338409	160	94	Large Artery Atherosclerotic Stroke	Yes	No	No	No	Yes	No	No	No	4	6	6	7	1	3	No	No	.	.	No	No	8.72	1.72	1.94	5.47	15	6.69	76	24	5.24	303	12	5.83	7.3	420	2	Yes	Yes	168
female	59	158	62.5	No	1338405	178	86	Cardioembolic Stroke	Yes	No	Yes	No	No	No	No	No	13	5	5	3	-2	-10	No	Yes	HI2	Yes	No	No	5.72	1.13	1.32	3.61	13.6	8.2	99	41	4.67	260	5.53	5.68	6.1	270	1	Yes	Yes	14
female	83	155	45	Yes	1335260	148	97	Cardioembolic Stroke	Yes	No	Yes	No	No	No	No	No	17	16	14	12	-4	-5	No	No	.	.	No	No	4.16	0.51	1.37	2.56	14.2	6.7	48	40.2	4.8	194	3.97	6.23	5.8	460	1	Yes	Yes	38
male	61	170	80	Yes	1337200	165	89	Large Artery Atherosclerotic Stroke	No	No	No	No	No	No	No	No	9	3	3	2	-1	-7	No	No	.	.	No	No	4.15	1.46	0.98	2.76	16.2	4.3	68	44.7	5.26	232	11.78	5.96	5.4	370	3	Yes	Yes	27
male	59	170	70	No	1335322	195	120	Large Artery Atherosclerotic Stroke	Yes	Yes	No	No	No	No	Yes	No	11	9	9	6	-3	-5	No	No	.	.	No	No	5.56	0.84	1.3	3.86	47.1	7.6	72	39.5	5.82	285	6	8.14	9.8	120	1	Yes	Yes	0.7
male	54	182	89	Yes	1344267	114	71	Large Artery Atherosclerotic Stroke	No	No	No	No	Yes	No	No	No	6	12	12	8	-4	2	Yes	Yes	HI2	Yes	No	No	3.67	1.31	0.89	2.3	77.8	3.72	71.9	39.4	4.57	258	6.1	5.61	4.9	1620	4	Yes	Yes	33
female	73	150	50	Yes	1346253	135	70	Large Artery Atherosclerotic Stroke	No	No	No	No	No	Yes	No	No	6	9	11	7	-2	1	Yes	No	.	.	No	No	4.75	0.62	1.22	3.15	84.6	4.94	60	43.1	3.04	219	4.72	5.89	6.2	240	1	Yes	Yes	44
male	52	173	80	Yes	1344915	169	88	Large Artery Atherosclerotic Stroke	Yes	No	No	Yes	Yes	No	No	No	14	14	14	8	-6	-6	No	No	.	.	No	No	3.16	1.5	0.67	2.15	23.5	5.19	69	42.2	4.74	254	12.88	5.16	8.3	360	2	Yes	No	77
male	48	174	85	No	1346461	126	91	Large Artery Atherosclerotic Stroke	No	Yes	No	No	Yes	No	Yes	No	5	3	3	2	-1	-3	No	No	.	.	No	No	2.37	1.21	0.78	1.41	17.2	4.76	67	41.5	5.55	409	5.51	7.55	9	240	3	Yes	Yes	33
female	81	160	65	Yes	1344935	124	71	Cryptogenic Stroke	No	No	No	No	No	No	No	No	9	2	2	2	0	-7	No	No	.	.	No	No	5.42	0.95	1.25	3.41	17.7	2.77	46	36.8	4.18	129	6.7	9.2	7.2	420	1	Yes	Yes	7
male	54	168	75	Yes	1345532	155	91	Large Artery Atherosclerotic Stroke	No	No	No	No	Yes	Yes	No	No	12	12	12	10	-2	-2	No	No	.	.	No	No	3.71	1.35	1.03	2.28	12.6	4.2	80	41.1	4.22	219	8.1	5.35	6.1	1060	3	Yes	Yes	130
male	54	168	60	Yes	1345783	149	71	Large Artery Atherosclerotic Stroke	No	No	No	No	Yes	No	No	No	6	3	3	4	1	-2	No	Yes	PH1	Yes	No	No	4.72	1.51	0.97	3.02	68.7	5.36	79	43.9	4.99	278	8.19	5.69	5.5	1440	4	Yes	Yes	0.6
female	38	160	80	No	1343806	115	69	Other Determined Etiology	No	No	No	No	No	No	No	No	14	13	12	15	2	1	No	No	.	.	No	No	3.4	0.53	0.78	2.17	23.6	4.79	49	44.8	3.75	292	6.01	5.43	4.4	460	1	Yes	No	40
male	61	176	75	No	1341703	148	74	Large Artery Atherosclerotic Stroke	No	Yes	No	No	Yes	Yes	No	No	4	2	2	2	0	-2	No	Yes	PH1	No	No	No	6.66	1.37	1.22	4.02	13.7	4.66	75	40.7	5.24	168	6.28	7.23	10.8	330	2	Yes	Yes	9
male	50	180	100	Yes	1341733	150	98	Large Artery Atherosclerotic Stroke	Yes	No	No	No	Yes	No	No	No	3	0	0	0	0	-3	No	Yes	PH1	No	No	No	6.07	1.9	1.18	4	26.9	4.51	81	50.4	5.42	325	12.27	5.43	6.4	180	2	Yes	Yes	39
male	65	170	70	No	1350437	137	77	Large Artery Atherosclerotic Stroke	Yes	No	No	No	No	Yes	No	No	13	20	20	14	-6	1	Yes	Yes	PH2	Yes	No	No	4.83	0.96	1.11	3.1	16.3	8.82	71	41.1	5.28	206	10.63	5.84	7.1	300	4	Yes	Yes	98
female	64	155	62.5	No	1326443	105	55	Cardioembolic Stroke	No	No	No	No	No	No	No	No	6	7	6	3	-4	-3	No	No	.	.	No	No	5.04	1.06	1.3	3.82	13.1	4.01	40	46.7	4.01	286	3.13	6.06	4.7	420	2	Yes	Yes	12
male	90	175	80	No	1042336	98	49	Large Artery Atherosclerotic Stroke	Yes	No	No	Yes	Yes	Yes	No	No	17	17	13	7	-10	-10	No	No	.	.	No	Yes	2.58	0.97	1.07	1.54	98.4	13.88	114	34	4.14	164	3.8	6.47	5.2	420	1	Yes	Yes	13
male	57	167	75	No	1350208	146	93	Large Artery Atherosclerotic Stroke	No	No	No	No	No	No	No	No	12	10	10	10	0	-2	No	Yes	PH1	Yes	No	No	4.89	1.69	1.08	3.09	19.8	4.99	66.7	45.4	4.74	242	6.56	5.8	6.2	1440	2	Yes	Yes	63
male	60	150	60	No	1335806	144	67	Cardioembolic Stroke	No	No	No	No	Yes	No	No	No	3	3	5	4	1	1	No	Yes	HI2	Yes	No	No	4.08	0.46	1.45	2.38	18	8.62	53	46	4.41	145	4.58	5.79	5.7	480	1	Yes	Yes	22
male	60	170	75	Yes	1348905	121	89	Large Artery Atherosclerotic Stroke	Yes	No	No	No	No	No	No	No	15	16	17	15	-1	0	No	No	.	.	No	No	4.39	0.77	1.16	2.86	13.4	2.9	62	40.1	4.86	193	3.61	6.08	5.6	660	2	Yes	Yes	102
male	66	172	65	No	1351256	116	81	Large Artery Atherosclerotic Stroke	No	No	No	No	Yes	No	No	No	5	6	6	7	1	2	No	Yes	PH1	Yes	No	No	6.95	1.2	1.93	4.43	14.1	5.76	60	42.6	5.37	222	6.5	5.46	6.8	600	4	Yes	No	96
female	86	160	61.5	Yes	801869	106	55	Cardioembolic Stroke	Yes	Yes	Yes	No	No	No	No	No	12	18	18	16	-2	4	Yes	Yes	HI2	Yes	No	No	5.04	0.7	1.49	3.2	18.4	4.93	85	42.2	3.39	179	1.91	7.52	8.2	640	6	Yes	No	213
male	66	175	65	Yes	1347815	158	104	Large Artery Atherosclerotic Stroke	Yes	No	No	No	No	No	Yes	No	14	8	8	8	0	-6	No	Yes	HI2	Yes	No	No	2.81	0.59	1.13	1.52	13.1	2.95	51	38.8	5.18	127	4.24	5.61	6.7	1110	3	Yes	Yes	60
female	58	160	68	No	1350433	156	87	Large Artery Atherosclerotic Stroke	No	No	No	No	No	No	No	No	14	8	8	4	-4	-10	No	Yes	HI2	No	No	No	4.55	1.57	1.11	2.82	8.7	5.04	41	38.8	4.14	257	6.69	5.84	5.4	420	2	No	Yes	32
male	66	170	70	Yes	1350487	171	102	Large Artery Atherosclerotic Stroke	Yes	No	No	No	Yes	No	Yes	No	1	2	0	0	-2	-1	No	Yes	HI2	Yes	No	No	5.35	1.31	1.15	3.43	15.6	7.11	85	36.6	4.51	226	6.87	6	6.8	420	2	No	Yes	5
male	59	165	70	No	1349283	141	96	Large Artery Atherosclerotic Stroke	Yes	No	No	No	Yes	No	No	No	10	10	7	5	-5	-5	No	No	.	.	No	No	3.51	1.76	0.84	2.36	13.6	5.05	66	40.2	4.61	299	8.54	5.98	6.8	330	2	No	Yes	2
female	82	162	55	No	1348053	156	70	Cardioembolic Stroke	No	No	Yes	No	No	No	No	Yes	20	14	13	10	-4	-10	No	No	.	.	No	No	4.92	0.77	1.34	3.22	15.3	5.74	52	36.3	4.44	155	10.12	5.73	7.2	820	2	Yes	Yes	26
male	59	170	77	No	1347844	116	85	Large Artery Atherosclerotic Stroke	No	No	No	No	Yes	No	No	No	6	3	2	1	-2	-5	No	No	.	.	No	No	5.02	1.88	0.99	3.42	78.3	7.09	72	39.5	5.86	199	5.36	6.81	7.8	240	3	Yes	Yes	4
male	85	165	50	No	427020	159	77	Cardioembolic Stroke	No	No	Yes	No	Yes	Yes	No	No	16	3	42	42	39	26	Yes	No	.	.	Yes	Yes	4.68	1.67	1.07	3.16	10.3	6.19	88	37	4	141	2.74	5.57	6.3	240	1	Yes	Yes	14
male	58	175	60	No	1498508	181	63	Large Artery Atherosclerotic Stroke	Yes	No	No	No	Yes	Yes	No	No	12	16	12	4	-12	-8	Yes	Yes	PH1	Yes	No	No	4.18	1.12	0.79	2.44	17.8	6.33	74	41.9	3.93	202	2.51	5.84	6.1	260	3	Yes	Yes	18
male	80	174	65	Yes	1097826	152	85	Large Artery Atherosclerotic Stroke	Yes	No	Yes	Yes	No	No	No	Yes	13	7	6	5	-2	-8	No	No	.	.	No	No	3.43	0.75	0.7	2.45	12.7	3.08	53	32.5	3.78	347	1.87	6.76	7.4	310	1	Yes	Yes	10
male	69	178	70	No	1533378	166	92	Large Artery Atherosclerotic Stroke	Yes	Yes	No	No	Yes	No	Yes	No	12	8	8	4	-4	-8	No	Yes	HI2	Yes	No	No	4.35	0.78	0.81	2.59	8.7	4.47	45	40.7	4.57	192	12.87	6.13	7.6	240	1	Yes	Yes	0.3
male	80	178	74	No	1532798	158	90	Large Artery Atherosclerotic Stroke	Yes	No	No	No	Yes	No	No	No	16	23	24	24	1	8	Yes	No	.	.	No	No	3.29	0.75	1.32	1.89	14.4	3.19	52.7	34.8	4.45	269	13.29	5.84	6.3	600	1	Yes	Yes	168
male	58	170	75	No	1532247	120	70	Cardioembolic Stroke	Yes	No	No	No	No	No	No	No	1	1	1	0	-1	-1	No	No	.	.	No	No	3.48	1.86	0.93	2.16	16.3	6.1	94	41	5.42	188	6.93	5.08	6.7	180	1	Yes	Yes	2
male	68	165	57	No	1532021	108	67	Cardioembolic Stroke	No	Yes	Yes	No	Yes	Yes	No	No	18	4	2	2	-2	-16	No	No	.	.	No	No	2.99	0.73	0.98	1.98	17.6	10.61	71	37	4.14	281	11.09	7.69	8.8	140	1	Yes	Yes	6
male	88	175	70	Yes	1531937	149	79	Cardioembolic Stroke	No	No	Yes	Yes	No	Yes	No	No	11	2	2	2	0	-9	No	Yes	HI2	No	No	No	3.46	0.47	0.92	2.47	16.3	5.5	74	37.9	3.43	133	4.33	5.72	6.4	180	1	Yes	Yes	18
male	56	160	60	Yes	1530160	139	100	Large Artery Atherosclerotic Stroke	Yes	No	No	No	Yes	No	Yes	No	14	8	3	3	-5	-11	No	No	.	.	No	No	4.9	1.53	1.04	3.19	58.2	4.54	63	38.4	4.29	265	4.6	5.66	5.9	510	3	Yes	Yes	15
male	42	173	90	No	1528550	113	75	Large Artery Atherosclerotic Stroke	No	No	No	No	Yes	Yes	No	No	11	4	1	1	-3	-10	No	No	.	.	No	No	7.38	4.37	1.44	4.74	7.1	6.81	69	44.9	4.73	312	5.79	5.6	7.2	170	1	Yes	Yes	5
female	66	168	80	Yes	1528417	133	83	Large Artery Atherosclerotic Stroke	Yes	No	No	No	No	No	No	No	7	8	5	4	-4	-3	No	No	.	.	No	No	5.24	0.87	1.12	3.7	12.3	7.73	89	43.7	3.33	263	3.72	9.53	11.4	720	3	Yes	Yes	19
male	34	160	71	No	1281356	124	74	Cryptogenic Stroke	No	No	No	No	Yes	No	No	No	8	8	4	4	-4	-4	No	Yes	PH1	Yes	No	No	5.71	0.95	0.76	4.27	9.9	4.7	62	41.2	2.58	42	5.03	5.07	5.3	420	2	Yes	Yes	179
male	78	173	65	No	1527534	136	80	Large Artery Atherosclerotic Stroke	Yes	No	No	No	Yes	No	No	No	13	13	13	14	1	1	No	No	.	.	No	No	3.39	0.62	0.94	2.3	93	4.98	71	43.6	4.62	218	3.83	5.32	5.9	240	1	Yes	Yes	16
male	68	166	75	Yes	1227681	152	93	Large Artery Atherosclerotic Stroke	Yes	Yes	No	No	No	No	No	No	7	6	6	5	-1	-2	No	No	.	.	No	No	4.53	1.67	1	2.95	13.2	13.55	113	29.4	5.52	169	9.17	5.4	5.7	360	1	Yes	Yes	1.4
male	65	179	77	Yes	1483710	105	79	Large Artery Atherosclerotic Stroke	No	No	No	No	Yes	No	No	No	4	2	2	2	0	-2	No	No	.	.	No	No	4.11	4.22	0.68	2.41	11.3	16.16	72	35	2.44	190	11.03	5.5	5.3	1440	2	Yes	Yes	3
female	72	165	67	Yes	1439991	123	73	Cardioembolic Stroke	Yes	No	Yes	Yes	No	No	No	No	7	16	11	8	-8	1	Yes	No	.	.	No	No	4.45	2.3	1.13	2.63	10	7.86	68.8	45.4	5.7	186	4.28	6.39	8.2	410	2	Yes	Yes	9
male	79	169	75	No	1499844	138	88	Cardioembolic Stroke	Yes	Yes	Yes	No	No	No	No	No	15	19	19	17	-2	2	Yes	No	.	.	No	No	4.07	1.38	1.36	2.38	7.3	3.72	69.5	42.5	4.6	261	5.48	7.2	9.1	240	3	Yes	Yes	37
female	75	158	65	No	786524	150	75	Large Artery Atherosclerotic Stroke	Yes	Yes	No	Yes	No	No	No	No	8	7	7	5	-2	-3	No	No	.	.	No	No	2.77	0.91	0.78	1.71	13.4	4.49	44	28.1	4.68	287	7.68	7.62	8.7	1440	2	No	Yes	25
male	55	170	70	No	1526653	134	86	Large Artery Atherosclerotic Stroke	Yes	No	No	No	Yes	No	No	No	10	10	8	8	-2	-2	No	Yes	PH2	Yes	No	Yes	4.87	0.62	1.03	3.42	39.2	5.22	52	42.2	4.08	148	15.01	5.7	6.1	290	3	Yes	Yes	144
male	69	175	70	No	1532418	134	68	Large Artery Atherosclerotic Stroke	Yes	No	No	No	Yes	No	No	No	16	6	5	11	5	-5	Yes	No	.	.	No	No	3.19	1.2	1.03	1.97	34.4	4.7	85	36	4.53	158	8.04	5.43	6.1	1320	3	Yes	Yes	9
female	85	153	60	No	1532238	134	86	Cardioembolic Stroke	No	No	Yes	No	No	No	No	No	34	26	20	18	-8	-16	No	Yes	PH1	No	No	No	3.54	0.75	1.35	2.09	11.9	6.76	75.7	33.1	3.9	134	6.42	6.4	4.6	670	4	Yes	Yes	62
male	70	168	62.5	Yes	1084766	117	75	Large Artery Atherosclerotic Stroke	Yes	No	No	No	Yes	No	Yes	No	3	3	3	1	-2	-2	No	No	.	.	No	Yes	4.04	1.78	0.8	3.04	21.6	3.85	73	39	4.22	168	4.32	5.05	5.6	540	3	No	Yes	5
male	74	178	68	Yes	498105	115	82	Cardioembolic Stroke	Yes	Yes	Yes	Yes	No	No	No	No	8	5	5	4	-1	-4	No	No	.	.	No	No	2.93	0.88	0.91	1.79	14.5	6.04	106	39.2	4.49	182	5	6.72	6.3	310	2	Yes	Yes	8
male	28	163	85	Yes	1108743	84	60	Cardioembolic Stroke	No	No	No	No	No	No	No	No	13	13	36	21	8	8	Yes	Yes	PH2	Yes	No	No	5.13	1.55	0.89	3.5	19.1	10.02	107.5	40.2	4.67	242	12.5	5.9	8.2	240	3	Yes	Yes	172
male	78	156	42	No	1433899	128	80	Cardioembolic Stroke	No	No	Yes	No	No	No	Yes	No	19	7	5	2	-5	-17	No	No	.	.	No	No	3.11	0.61	1.19	1.77	31.5	2.69	42	39.6	4.5	122	2.69	6.29	7.6	60	1	Yes	Yes	10
male	88	170	48	Yes	1401538	119	54	Cardioembolic Stroke	No	No	Yes	No	No	No	No	No	20	14	9	6	-8	-14	No	Yes	HI2	Yes	No	No	2.33	0.73	0.72	1.37	13	4.85	38.7	28.9	3.51	314	11.06	5.4	4.8	180	2	Yes	Yes	27
male	40	175	90	No	1352062	137	88	Large Artery Atherosclerotic Stroke	No	No	No	No	Yes	No	Yes	No	16	22	22	42	20	26	Yes	Yes	HI2	Yes	Yes	Yes	4.93	1.6	1	3.38	62.5	3.6	56.3	37.5	4.84	580	10.88	6.19	7.3	840	3	Yes	Yes	157
male	41	160	58	No	1359584	141	92	Large Artery Atherosclerotic Stroke	No	No	No	No	No	Yes	No	No	10	13	6	13	0	3	Yes	Yes	PH2	Yes	No	No	5.05	1.47	0.92	3.4	103.4	3.59	109.8	44.9	3.43	237	9.2	5.49	7.7	270	2	Yes	Yes	79
male	64	166	60	No	1355275	113	61	Large Artery Atherosclerotic Stroke	No	No	No	No	Yes	No	No	No	16	22	22	18	-4	2	Yes	Yes	PH1	Yes	No	No	4.75	0.98	1.78	2.72	34.2	4.55	62.3	33.6	3.48	209	5.2	5.32	5.1	450	2	Yes	Yes	122
female	56	167	78	No	1351726	134	80	Cryptogenic Stroke	Yes	No	No	Yes	No	No	Yes	No	11	10	9	8	-2	-3	No	Yes	PH1	Yes	No	No	3.16	1.27	0.91	1.89	27	4.78	57	37.1	4.8	235	8.2	6.01	6.1	240	3	Yes	Yes	85
female	60	160	48	No	590301	150	80	Large Artery Atherosclerotic Stroke	Yes	No	No	No	No	No	No	No	8	3	8	3	0	-5	Yes	Yes	HI2	No	No	No	3.56	0.87	1.34	1.84	11.1	6.74	79	48.3	4.45	84	2.65	5.31	7.1	300	3	Yes	Yes	8
male	70	171	70	Yes	1357516	144	78	Large Artery Atherosclerotic Stroke	Yes	No	No	No	Yes	No	No	No	3	2	2	3	1	0	No	No	.	.	No	No	4.74	1.07	1.12	2.94	14.9	6.26	81	42.4	4.71	165	3.36	6.47	5.9	720	1	Yes	Yes	0.2
male	53	168	65	No	1355278	104	64	Large Artery Atherosclerotic Stroke	Yes	Yes	No	No	Yes	No	Yes	No	13	12	15	12	0	-1	Yes	Yes	HI2	Yes	No	No	3.2	0.96	0.83	2.07	13.9	4.77	48	40	5.28	239	10.78	12.2	10.9	210	3	Yes	No	321
female	59	155	70	Yes	1357536	116	70	Other Determined Etiology	Yes	No	No	No	No	No	No	Yes	11	7	5	4	-3	-7	No	Yes	HI2	Yes	No	No	4.01	1.5	0.88	2.58	41.1	3.05	47	37.8	4.39	227	5.7	5.31	6.3	720	1	Yes	No	35
male	65	172	72.5	No	1353030	115	71	Large Artery Atherosclerotic Stroke	Yes	Yes	No	No	Yes	No	No	No	19	29	29	13	-16	-6	Yes	Yes	HI2	Yes	No	No	4.17	1.87	0.85	2.66	19.1	5.12	74	36.4	5.14	168	7.46	7.67	5.9	1140	3	Yes	Yes	199
female	79	158	57	No	1354645	151	76	Cardioembolic Stroke	Yes	Yes	Yes	No	No	Yes	No	No	13	14	14	12	-2	-1	No	Yes	PH1	Yes	No	No	4	2.08	0.94	2.5	17.1	3.44	46	34.2	4.69	212	8.22	7.59	5.8	900	1	Yes	Yes	23
female	82	160	39	No	1354519	158	82	Large Artery Atherosclerotic Stroke	Yes	No	No	No	No	No	Yes	No	16	15	12	7	-8	-9	No	No	.	.	No	No	5.1	2.33	1.3	3.27	25.5	5.74	67	42.6	3.61	241	4.21	4.82	7.5	210	2	Yes	Yes	14
male	65	170	65	Yes	1206623	142	103	Cardioembolic Stroke	No	No	Yes	No	No	Yes	No	No	14	5	5	4	-1	-10	No	No	.	.	No	No	3.37	0.8	1.08	2.02	21.4	4.85	70	39.1	5.14	144	5.14	5.23	5.3	740	1	Yes	Yes	29
male	75	168	80	Yes	712570	87	56	Large Artery Atherosclerotic Stroke	Yes	No	No	No	No	No	Yes	No	14	14	14	6	-8	-8	No	No	.	.	No	Yes	2.59	1.06	0.88	1.48	29.5	6.78	68	40.1	3.9	136	2.69	6.05	7.7	460	2	Yes	Yes	74
male	61	165	65	Yes	1353903	137	75	Large Artery Atherosclerotic Stroke	Yes	No	No	No	No	Yes	No	No	6	6	4	4	-2	-2	No	Yes	HI1	Yes	No	No	3.37	0.82	1.08	2.28	19.7	4.52	51	44.6	5.65	298	13.62	5.63	6.8	540	1	Yes	Yes	97
male	53	175	100	No	1353909	136	86	Cardioembolic Stroke	Yes	Yes	Yes	No	No	No	No	No	13	26	36	36	10	23	Yes	No	.	.	No	Yes	3.19	1.19	0.84	1.88	12.9	8.58	81	37.2	4.45	242	6.16	11.18	10.5	460	2	Yes	Yes	284
male	73	168	60	Yes	1353032	137	76	Large Artery Atherosclerotic Stroke	No	Yes	No	No	Yes	No	No	No	5	2	2	1	-1	-4	No	No	.	.	No	No	4.85	1.13	1.45	2.9	21	5.81	62	42.1	4.45	220	5.08	6.71	12	420	2	Yes	Yes	0.2
female	50	158	59	Yes	1351918	117	66	Large Artery Atherosclerotic Stroke	Yes	No	No	No	No	Yes	No	No	11	6	5	3	-3	-8	No	No	.	.	No	No	6.43	1.92	1.48	3.91	14.2	4.44	69	41.5	5.07	400	9.68	5.81	6.2	180	1	Yes	Yes	9
male	68	155	69	No	1369292	160	88	Large Artery Atherosclerotic Stroke	No	No	No	No	No	Yes	No	No	15	7	11	8	1	-7	Yes	No	.	.	No	No	2.95	2.3	0.73	1.9	16.9	3.51	63	38.5	4.91	358	2.96	5.57	6.1	600	3	Yes	Yes	1.5
male	43	175	75	Yes	1363271	165	100	Large Artery Atherosclerotic Stroke	Yes	No	No	No	Yes	No	No	No	8	4	4	4	0	-4	No	No	.	.	No	No	4.66	5.76	0.96	2.95	14.1	6.22	64	41.3	5.4	221	4.06	7.87	10	320	3	Yes	Yes	14
male	73	167	65	No	1365634	114	84	Large Artery Atherosclerotic Stroke	Yes	No	No	No	No	No	No	No	10	14	16	8	-6	-2	Yes	No	.	.	No	No	3.75	0.61	1	2.52	15.1	7.34	79	38.5	4.79	203	4.69	5.28	7.3	180	1	No	Yes	18
female	76	160	60	No	1364840	111	66	Large Artery Atherosclerotic Stroke	Yes	Yes	No	No	No	No	No	No	19	26	26	10	-16	-9	Yes	No	.	.	No	No	4.88	1.6	1.18	3.14	14.9	5.19	57	40.8	5.19	279	5.06	6.75	9.5	820	3	Yes	Yes	162
male	64	168	70	No	1367032	124	77	Large Artery Atherosclerotic Stroke	Yes	No	No	No	Yes	No	No	No	8	9	8	5	-4	-3	No	Yes	HI2	No	No	No	4.12	1.42	0.91	2.81	15.1	7.63	104	40.8	4.86	164	7.62	12.56	11.7	420	3	Yes	Yes	76
male	57	176	70	Yes	1362482	191	107	Large Artery Atherosclerotic Stroke	Yes	Yes	No	No	Yes	No	No	No	19	19	8	8	-11	-11	No	Yes	HI2	Yes	No	No	4.71	0.72	1.68	2.91	37.1	9.68	114	31.1	4.02	172	4.81	9.39	10.8	600	3	Yes	Yes	34
female	71	150	65	No	1365256	143	66	Large Artery Atherosclerotic Stroke	No	Yes	No	No	No	Yes	Yes	No	8	10	10	6	-4	-2	No	No	.	.	No	No	3.1	1.81	0.77	2	21.7	5.35	92.8	38.1	3.53	225	3.98	6.01	5.5	1440	2	No	Yes	14
female	73	163	61	No	1363058	145	78	Large Artery Atherosclerotic Stroke	No	Yes	No	No	No	Yes	No	No	11	11	10	10	-1	-1	No	No	.	.	No	No	3.03	0.89	1.21	1.69	18.5	5.95	57.5	38.1	4.04	129	3	7.85	10.5	660	1	No	Yes	5
male	51	180	81	Yes	1367791	180	81	Cryptogenic Stroke	Yes	Yes	No	No	Yes	No	No	No	15	4	2	2	-2	-13	No	No	.	.	No	No	2.43	1.36	0.49	1.53	11	4.92	87	39.8	4.08	401	4.56	7.68	6.8	220	1	No	Yes	3
female	85	181	101	No	1367193	190	101	Cardioembolic Stroke	No	Yes	Yes	No	No	Yes	No	Yes	16	9	7	6	-3	-10	No	Yes	HI2	Yes	No	No	3.89	0.63	1.74	1.94	10.1	7.89	65.4	33.9	3.58	181	3.96	8.67	14.2	240	1	Yes	Yes	14
male	66	179	80	Yes	1365639	127	77	Large Artery Atherosclerotic Stroke	Yes	Yes	No	No	No	No	Yes	No	2	1	2	1	0	-1	No	No	.	.	No	No	6.45	1.55	1.14	4.56	36	5.41	74	41.5	5.95	205	4.61	7.23	8.7	360	2	Yes	Yes	24
male	64	175	75	No	1366808	140	81	Large Artery Atherosclerotic Stroke	Yes	Yes	No	No	Yes	Yes	No	No	16	12	36	42	30	26	Yes	Yes	PH2	Yes	Yes	No	3.68	1.21	0.97	2.35	16.4	5.55	84	41.2	4.3	216	5.6	6.7	7.2	1200	3	Yes	Yes	46
male	55	175	75	Yes	1360750	116	70	Cardioembolic Stroke	No	No	No	No	No	No	No	No	9	6	6	4	-2	-5	No	No	.	.	No	No	3.2	2.53	0.72	1.94	11.2	10.49	78	30	3.08	309	5.6	4.34	5	640	1	Yes	Yes	16
male	59	170	75	No	1363671	126	91	Large Artery Atherosclerotic Stroke	No	Yes	No	No	Yes	No	No	No	7	2	2	2	0	-5	No	Yes	HI2	Yes	No	No	3.13	2.09	0.63	1.85	11.3	4.76	63	32.8	4.53	235	5.55	10.16	9	660	1	Yes	Yes	19
female	81	158	58	No	1361136	131	75	Cardioembolic Stroke	Yes	No	Yes	No	No	No	No	No	16	22	20	15	-7	-1	Yes	Yes	HI2	Yes	No	No	5.16	1.09	1.46	3.32	13.7	8.83	61	40.6	4.65	186	13.13	5.55	7.4	180	2	Yes	Yes	37
male	59	170	70	No	1362476	124	85	Large Artery Atherosclerotic Stroke	Yes	No	No	No	Yes	Yes	No	No	16	7	7	6	-1	-10	No	Yes	PH1	No	No	No	5.82	2.41	1.62	3.38	20.8	3.12	65	40.8	4.42	179	7.45	5.64	6.3	720	2	Yes	Yes	3
male	79	173	75	Yes	1360789	143	85	Cardioembolic Stroke	No	No	Yes	No	Yes	Yes	No	No	15	14	12	12	-2	-3	No	No	.	.	No	No	6.03	0.73	1.53	3.89	16.7	7.5	61	34.6	4.08	275	8.19	6	6.8	560	5	Yes	Yes	44
male	33	175	95	No	1375156	158	105	Large Artery Atherosclerotic Stroke	No	No	No	No	No	No	No	No	19	12	9	5	-7	-14	No	No	.	.	No	No	4.8	3.92	0.98	3.27	19.2	6.53	127	34.3	5.42	244	8.3	4.83	6.1	540	3	Yes	Yes	6
male	73	172	68.5	Yes	563250	155	75	Cardioembolic Stroke	No	Yes	No	No	No	No	No	No	7	6	5	4	-2	-3	No	Yes	HI2	Yes	No	No	3.19	0.72	0.94	2.12	9.2	6.95	79	40.3	4.03	111	5.11	8.58	11.1	900	2	Yes	Yes	14
male	81	165	80	Yes	1362066	162	72	Large Artery Atherosclerotic Stroke	Yes	No	No	No	No	No	Yes	No	4	4	8	4	0	0	Yes	No	.	.	No	No	4.41	1.08	0.84	3.4	13.8	3.85	77	31.8	4.35	231	4.14	6.04	6.4	1440	2	Yes	Yes	0.3
female	66	155	65	Yes	1298152	163	96	Large Artery Atherosclerotic Stroke	Yes	Yes	No	No	Yes	No	Yes	No	20	20	12	9	-11	-11	No	No	.	.	No	No	4.11	1.57	1.1	2.61	9.3	3.68	60	40.4	4.8	251	6.9	7.76	8.3	150	2	Yes	Yes	26
male	55	172	95	No	1371932	149	106	Large Artery Atherosclerotic Stroke	Yes	No	No	No	Yes	No	Yes	No	14	23	24	25	2	11	Yes	No	.	.	No	No	4.5	2.56	1.28	3.06	106.3	7.06	75	47.3	5.02	275	8.77	9.54	10.9	510	2	Yes	Yes	18
female	84	160	51	No	1377646	153	91	Cardioembolic Stroke	Yes	No	Yes	No	No	Yes	No	No	3	11	8	8	-3	5	Yes	Yes	PH1	Yes	No	No	6.46	1.17	1.89	3.83	19.7	3.88	51.5	41.2	4.47	145	2.66	5.47	7.6	360	3	Yes	Yes	45
male	26	170	75	Yes	1377636	123	79	Cryptogenic Stroke	No	No	No	No	Yes	No	No	No	2	3	3	0	-3	-2	No	No	.	.	No	No	4.02	1.49	0.97	2.55	54	4.23	75	41.2	4.67	248	5.62	5.4	5.3	960	2	Yes	Yes	4
male	48	175	75	No	1374757	114	64	Large Artery Atherosclerotic Stroke	No	No	No	No	Yes	No	No	No	16	26	26	26	0	10	Yes	Yes	HI2	Yes	No	No	5.25	5.94	0.88	3.41	112	5.3	57	43.2	4.09	254	8.21	5.67	6.8	480	4	Yes	Yes	467
female	74	163	47.5	No	1373803	154	113	Large Artery Atherosclerotic Stroke	Yes	No	No	No	No	No	Yes	No	10	16	15	14	-2	4	Yes	Yes	PH2	Yes	No	No	3.17	0.7	1.45	1.74	20.7	3.86	50.8	44	3.72	122	8.1	5.6	4.7	1440	2	No	Yes	18
male	42	170	75	Yes	1374770	162	92	Large Artery Atherosclerotic Stroke	Yes	Yes	No	No	Yes	No	Yes	No	8	8	8	8	0	0	No	No	.	.	No	No	5.28	1.98	0.92	3.91	19.4	3.64	61	45.2	4.93	189	5.62	6.9	7.9	660	1	Yes	Yes	52
male	38	170	65	Yes	1374232	121	83	Large Artery Atherosclerotic Stroke	No	No	No	No	Yes	No	No	No	5	2	2	0	-2	-5	No	No	.	.	No	No	5.14	4.93	1.19	3.13	20.3	3.31	57.4	42.5	4.45	280	5.19	5.39	7.1	660	2	Yes	Yes	34
male	47	171	87.5	Yes	1373988	149	97	Large Artery Atherosclerotic Stroke	No	No	No	No	No	No	Yes	No	6	6	6	3	-3	-3	No	No	.	.	No	No	4.92	4.16	0.83	3.41	11.1	6.19	78	39.3	5.2	225	13.37	10.88	11	1500	3	Yes	Yes	4
male	67	168	56	No	1373257	105	70	Large Artery Atherosclerotic Stroke	No	No	No	No	No	No	No	No	2	0	0	0	0	-2	No	No	.	.	No	No	3.84	0.97	0.87	2.63	17.8	5.88	75	37.7	4.95	205	9.28	5.58	6.4	600	2	No	Yes	3
male	77	165	45	Yes	1373122	139	84	Cardioembolic Stroke	No	No	Yes	No	Yes	No	No	No	17	2	2	2	0	-15	No	Yes	HI2	Yes	No	No	3.44	0.77	1.32	1.81	16.4	7.76	61	39.4	5.03	146	4.33	5.6	6.3	640	2	Yes	Yes	6
female	80	155	45	No	1140183	161	79	Cardioembolic Stroke	No	No	No	Yes	No	Yes	No	No	16	16	12	11	-5	-5	No	Yes	PH2	Yes	No	No	3.4	0.74	1.19	2.06	12.2	4.65	47	35.2	3.94	245	6.61	4.97	5.9	1120	2	Yes	Yes	29
female	72	153	60	Yes	1370273	170	90	Large Artery Atherosclerotic Stroke	No	Yes	No	No	No	No	Yes	No	11	9	11	9	0	-2	No	No	.	.	No	No	3.33	1.75	1.26	1.99	11.7	6.47	58	41.3	5.13	138	5.69	5.91	7.9	1440	2	Yes	Yes	8
male	66	175	75	No	1370354	144	76	Large Artery Atherosclerotic Stroke	Yes	No	No	No	Yes	Yes	No	No	4	4	4	3	-1	-1	No	No	.	.	No	No	4.49	2.49	1.35	2.61	28.2	4.53	73	41.7	4.48	317	7.32	4.84	5.1	480	3	Yes	Yes	7
female	76	158	53	Yes	1371918	191	94	Cardioembolic Stroke	Yes	Yes	No	No	No	No	No	No	18	25	25	16	-9	-2	Yes	Yes	HI2	Yes	No	No	3.15	2.23	0.91	1.98	19.8	7.68	61	40.1	4.54	179	5.64	7.57	5.7	300	3	Yes	Yes	27
female	35	165	70	No	1369843	171	89	Large Artery Atherosclerotic Stroke	Yes	No	No	No	No	No	No	No	11	12	6	1	-11	-10	No	No	.	.	No	No	4.24	0.85	0.99	2.96	6.5	4.23	51	41.4	4.66	256	11.26	5.65	6.3	640	3	Yes	Yes	3
male	63	168	80	No	1369811	139	86	Large Artery Atherosclerotic Stroke	Yes	No	No	No	Yes	No	Yes	No	5	2	2	2	0	-3	No	No	.	.	No	No	4.13	1.47	0.8	2.87	13.1	3.74	88	43.4	4.1	206	5.7	5.97	6	430	2	Yes	Yes	12
male	75	175	70.5	No	1295694	134	70	Large Artery Atherosclerotic Stroke	Yes	No	Yes	Yes	Yes	Yes	No	No	16	20	22	42	22	26	Yes	Yes	PH1	Yes	Yes	Yes	3.04	0.69	1.15	1.71	17.9	6.56	95	40.9	4.13	209	1.98	5.97	8.1	240	3	Yes	No	304
male	68	170	60	Yes	1386254	142	73	Large Artery Atherosclerotic Stroke	Yes	No	No	No	Yes	No	Yes	No	25	16	12	12	-4	-13	No	No	.	.	No	No	2.42	1.07	0.91	1.38	17	8.99	155	33.2	2.88	191	7.02	4.16	6.6	660	3	Yes	Yes	36
female	76	155	52	No	1366474	134	95	Cardioembolic Stroke	Yes	No	Yes	Yes	No	No	Yes	No	11	12	12	9	-3	-2	No	Yes	PH2	Yes	No	No	4.17	0.61	1.39	2.39	12.4	3.51	43	38.9	4.64	211	4.16	5.91	5.6	630	1	Yes	Yes	21
female	73	160	55	Yes	1387073	137	78	Large Artery Atherosclerotic Stroke	Yes	No	No	Yes	No	No	No	No	4	2	2	2	0	-2	No	No	.	.	No	No	2.77	1.27	0.84	1.61	15.2	8.61	99	37.2	3.7	150	7.9	8.43	10.4	530	2	No	Yes	0.7
male	47	170	60	No	1386746	126	89	Large Artery Atherosclerotic Stroke	No	No	No	No	Yes	No	No	No	8	6	4	1	-5	-7	No	No	.	.	No	No	4.51	0.83	0.92	3.21	17.5	4.51	61	44.6	4.95	182	5.2	5.03	7.9	1440	3	Yes	Yes	5
male	22	183	100	No	1380631	162	91	Cryptogenic Stroke	Yes	No	No	No	Yes	No	No	No	13	12	12	10	-2	-3	No	No	.	.	No	No	3.08	1.57	0.47	2.13	22	4.43	104.7	35.5	4.52	140	5.7	5.5	8	1300	4	Yes	Yes	52
male	67	170	65	No	1386303	132	97	Cardioembolic Stroke	No	No	Yes	No	Yes	No	No	No	7	4	3	3	-1	-4	No	No	.	.	No	No	4.27	1.12	1.14	2.9	44.9	3.37	80	39.1	4.63	168	10.55	5.51	5.6	600	1	Yes	Yes	12
female	51	160	60	No	1394883	122	75	Other Determined Etiology	No	No	No	No	No	No	No	No	7	11	12	9	-2	2	Yes	Yes	HI2	Yes	No	No	2.67	0.75	1.13	1.31	12.3	3.74	52.1	37.4	4.36	137	6.54	5.3	4.4	850	3	Yes	Yes	29
male	66	175	63	No	1524580	133	96	Cryptogenic Stroke	No	No	No	Yes	Yes	No	No	No	21	18	16	10	-8	-11	No	No	.	.	No	No	3.6	1.03	0.8	2.6	17.4	4.36	65	39.7	3.57	154	11.89	5	6.8	670	1	Yes	Yes	13
male	67	170	70	No	1384774	139	99	Large Artery Atherosclerotic Stroke	No	No	No	No	Yes	No	No	No	14	26	30	36	10	22	Yes	Yes	PH2	Yes	No	Yes	3.57	0.97	1.17	2.1	19.7	5.62	82	37.1	4.42	241	6.84	5.74	6	1440	2	Yes	Yes	248
female	74	160	50	Yes	1378056	130	70	Large Artery Atherosclerotic Stroke	Yes	Yes	No	No	No	No	No	No	13	14	9	5	-9	-8	No	No	.	.	No	No	4.77	1.78	0.86	3.35	17.3	6.77	78	39.4	3.9	335	4.45	6.83	6.2	120	2	Yes	Yes	24
male	59	183	82.5	Yes	1384366	131	82	Other Determined Etiology	Yes	Yes	No	No	No	No	No	No	17	5	4	4	-1	-13	No	No	.	.	No	No	5.99	1.1	0.99	4.32	9.5	6.24	71.8	36.2	3.65	234	5.32	5.2	7.3	360	1	Yes	Yes	4
female	85	150	60	No	1383999	132	81	Cardioembolic Stroke	Yes	No	Yes	No	No	No	No	No	14	6	6	4	-2	-10	No	No	.	.	No	No	5.3	0.83	1.37	3.71	16.9	7.72	89	36.4	4.03	197	2.1	6.74	5.4	420	2	Yes	Yes	6
male	66	175	80	Yes	1383246	151	90	Large Artery Atherosclerotic Stroke	Yes	No	No	No	No	No	No	No	16	9	4	3	-6	-13	No	No	.	.	No	No	3.93	2.36	0.94	2.66	26.6	6.84	103	43.6	4.87	249	13.83	5.74	8	270	3	Yes	Yes	12
male	60	165	55	No	1333616	144	80	Large Artery Atherosclerotic Stroke	No	No	No	No	Yes	No	No	No	18	18	18	12	-6	-6	No	Yes	PH2	Yes	No	No	5.71	2.02	1.21	3.71	10.7	6.33	45	41.4	4.33	162	7.46	5.51	8	380	1	Yes	Yes	106
female	68	165	50	Yes	1382317	126	71	Large Artery Atherosclerotic Stroke	No	No	No	No	No	No	No	No	8	5	3	4	-1	-4	No	Yes	PH2	Yes	No	No	4.02	1.09	1.08	2.67	10.6	8.18	67	44	4.74	206	8.89	5.56	5.6	540	3	Yes	Yes	14
female	75	155	45	No	1380058	125	94	Cardioembolic Stroke	No	Yes	Yes	No	No	No	No	No	11	11	10	9	-2	-2	No	No	.	.	No	No	4.16	1.54	0.82	3.12	9.6	5.22	53	38.4	4.46	229	6.53	8.43	12.8	1230	1	Yes	Yes	9
male	69	170	75	Yes	1392773	116	78	Large Artery Atherosclerotic Stroke	No	No	No	No	Yes	No	No	No	15	16	16	4	-12	-11	No	No	.	.	No	No	4.27	1.19	0.87	2.91	19.5	5.24	71	43.3	6.12	234	5.7	5.96	6.4	570	2	Yes	Yes	24
female	73	155	55	No	1395042	147	85	Large Artery Atherosclerotic Stroke	Yes	No	No	No	No	No	No	No	7	11	11	11	0	4	Yes	No	.	.	No	No	4	1.45	1.29	2.43	16.9	6.15	58	43.5	4.56	188	9.22	6.94	8.5	640	1	Yes	Yes	6
male	77	170	73	Yes	1394134	134	87	Cardioembolic Stroke	No	No	Yes	No	Yes	No	Yes	No	1	3	3	3	0	2	No	No	.	.	No	No	2.51	0.65	0.79	1.68	23.3	5.06	94	36.4	4.63	266	4.71	5.48	7.7	420	2	Yes	Yes	1.2
male	74	170	75	No	1394584	124	68	Cardioembolic Stroke	Yes	Yes	Yes	Yes	No	No	No	No	19	24	24	42	18	23	Yes	Yes	PH2	Yes	Yes	Yes	2.51	3.35	0.65	1.55	16.3	6.15	81	41.7	5.2	195	4.9	8.37	10.7	420	2	Yes	Yes	192
female	83	155	42.5	No	808637	128	84	Cardioembolic Stroke	No	No	Yes	No	No	Yes	Yes	No	20	16	16	13	-3	-7	No	No	.	.	No	No	6.03	1.23	1.28	3.91	34.3	14.39	384	36.2	3.63	197	3.78	5.8	6.3	300	1	Yes	Yes	51
female	65	163	70	No	1392787	162	103	Cardioembolic Stroke	No	No	Yes	No	No	Yes	No	No	15	27	27	42	15	27	Yes	Yes	HI2	Yes	Yes	Yes	4.68	3.04	0.81	3.18	41.6	4.21	68	47.9	4.89	225	6.27	8.3	10.1	450	1	Yes	No	157
male	69	175	80	No	1389053	97	55	Large Artery Atherosclerotic Stroke	Yes	No	No	No	No	No	Yes	No	7	7	9	10	3	3	No	No	.	.	No	No	3.27	1.02	0.95	1.92	34.3	3.52	73	33	3.98	145	7.78	5.81	6.2	120	2	Yes	Yes	135
female	68	163	70	No	544283	131	80	Large Artery Atherosclerotic Stroke	Yes	Yes	No	Yes	No	No	Yes	No	12	12	13	8	-4	-4	No	Yes	PH2	Yes	No	No	5.43	1.6	1.31	3.55	8.5	4.49	61	40.4	4.39	186	8.11	9.73	17.1	340	1	Yes	Yes	105
female	58	160	45	No	590301	109	62	Cryptogenic Stroke	Yes	No	No	No	No	Yes	Yes	No	16	17	17	14	-3	-2	No	Yes	HI2	Yes	No	No	3.56	0.87	1.34	1.91	11.1	6.74	79	51.3	4.6	123	3	5.35	7.1	390	1	Yes	Yes	46
male	86	170	65	No	583906	156	91	Cardioembolic Stroke	No	No	Yes	Yes	No	No	No	No	18	18	16	15	-3	-3	No	No	.	.	No	Yes	4.51	0.41	1.25	2.94	21	3.98	63	37.7	4.16	256	5.36	6.07	5.5	860	1	Yes	Yes	39
male	74	175	65	No	1398682	141	78	Large Artery Atherosclerotic Stroke	Yes	No	No	No	Yes	No	No	No	8	7	1	1	-6	-7	No	Yes	PH1	No	No	No	4.32	0.95	1.11	2.84	27.5	3.89	78	40	4.62	252	3.24	5.86	5.9	1400	2	Yes	Yes	20
female	84	160	55	No	1397546	124	75	Cardioembolic Stroke	Yes	No	Yes	No	No	No	No	No	13	7	6	5	-2	-8	No	No	.	.	No	No	3.56	1.54	1.12	2.23	9	3.8	48	30.7	4.28	308	8.03	6.14	4.7	1160	2	Yes	Yes	9
female	87	160	51	Yes	1397352	126	72	Cardioembolic Stroke	Yes	Yes	Yes	No	No	No	No	No	10	8	5	4	-4	-6	No	Yes	HI2	Yes	No	No	5.52	0.73	1.53	3.44	13.8	8.07	97.3	39.6	3.77	141	5.8	6.54	7.3	380	1	Yes	Yes	25
male	40	175	77.5	No	1397070	135	95	Large Artery Atherosclerotic Stroke	Yes	No	No	No	Yes	No	No	No	9	2	2	1	-1	-8	No	No	.	.	No	No	5.63	1.11	1.09	4	45.3	4.98	69.5	49.2	4.75	332	6.54	6.08	6.2	150	2	Yes	Yes	213
male	58	175	65	No	1396746	127	85	Large Artery Atherosclerotic Stroke	No	No	No	No	Yes	No	No	No	11	10	9	8	-2	-3	No	Yes	PH2	Yes	No	No	4.57	1.21	0.92	3.43	16.1	4.72	77	43	5.38	143	4.89	4.7	5.6	660	2	Yes	Yes	18
male	54	175	55	Yes	1011573	137	98	Cardioembolic Stroke	No	No	Yes	No	Yes	No	No	No	20	28	28	24	-4	4	Yes	Yes	PH2	Yes	No	No	6.25	1.08	1.35	4.14	14.8	13.67	87	33.7	3.55	189	4.14	5.3	6.1	740	4	Yes	Yes	65
female	83	150	35	No	1403758	142	77	Large Artery Atherosclerotic Stroke	No	No	No	No	No	No	Yes	No	12	19	19	19	0	7	Yes	Yes	PH1	Yes	No	No	5.94	1.25	1.18	3.65	12	4.59	41	39.7	4.98	225	3.09	5.25	6.4	640	1	Yes	Yes	193
female	61	160	68	Yes	1401577	145	80	Large Artery Atherosclerotic Stroke	Yes	Yes	No	No	No	Yes	No	No	12	10	10	9	-1	-3	No	No	.	.	No	No	6.41	0.82	1.63	4.21	9.4	4.94	44	41.7	4.53	320	4.27	7.14	6.4	280	1	No	Yes	29
female	84	159	52	Yes	1402908	145	89	Cardioembolic Stroke	No	No	Yes	No	No	Yes	No	No	10	4	2	2	-2	-8	No	No	.	.	No	No	3.11	1.02	1.31	3.32	25.8	4.6	64	38.1	3.9	216	3.47	5.75	5.7	240	1	Yes	Yes	8
male	70	172	65	No	1401062	149	91	Cryptogenic Stroke	Yes	No	No	No	Yes	No	No	No	12	42	42	42	0	30	Yes	Yes	PH1	Yes	Yes	Yes	3.78	1.32	1.1	2.41	15.5	3.21	52	38.9	4.18	162	8.77	5.8	5.7	1360	5	Yes	Yes	36
female	66	155	45	No	1405856	122	68	Cardioembolic Stroke	No	No	Yes	No	No	No	No	No	15	14	11	9	-5	-6	No	Yes	HI2	Yes	No	No	3.91	1.42	0.99	2.4	15.2	4.55	61.7	35.9	3.53	113	7.02	5.78	6.3	600	2	Yes	Yes	53
male	52	170	75	No	1406318	137	90	Large Artery Atherosclerotic Stroke	Yes	No	No	No	No	No	No	No	12	10	8	5	-5	-7	No	Yes	PH2	Yes	No	No	4.44	1.08	0.79	3.33	12.2	3.92	77	43.7	4.28	145	9.69	5.46	5	240	3	Yes	Yes	6
male	67	170	65	No	1038732	123	78	Large Artery Atherosclerotic Stroke	Yes	No	No	No	Yes	Yes	No	No	12	6	6	5	-1	-7	No	Yes	HI1	Yes	No	No	4.97	1.72	1.1	3.12	21.7	14.46	271	37.7	4.75	158	6.8	6.23	8	240	4	Yes	Yes	3
male	83	172	75	No	1405802	147	81	Large Artery Atherosclerotic Stroke	No	No	No	No	No	Yes	No	No	11	2	2	2	0	-9	No	No	.	.	No	No	3.12	0.86	1	1.9	15	4.14	65	33.4	4.36	122	2.29	5.58	4.3	300	1	Yes	Yes	1.2
male	50	170	65	No	1404738	140	80	Large Artery Atherosclerotic Stroke	Yes	Yes	No	No	Yes	No	No	No	13	11	11	10	-1	-3	No	No	.	.	No	No	4.19	1.67	1	2.7	10.2	5.57	53	36.6	4.16	271	3	6.74	6.8	1440	2	Yes	Yes	12
male	65	160	70	Yes	1404891	117	77	Large Artery Atherosclerotic Stroke	Yes	No	No	No	Yes	No	Yes	No	23	20	18	16	-4	-7	No	Yes	HI2	Yes	No	No	4.4	0.99	1.2	2.8	14.1	3.7	66	42.7	5	286	11.4	6.01	7.3	1080	4	Yes	Yes	9
male	73	170	75	Yes	1405202	116	76	Large Artery Atherosclerotic Stroke	No	Yes	No	No	Yes	No	Yes	No	6	5	4	4	-1	-2	No	No	.	.	No	No	2.16	0.87	0.98	1.11	18.3	6.42	72	42.6	4.78	310	3.74	8.25	7.1	600	1	Yes	Yes	11
male	45	170	80	No	1404745	119	60	Large Artery Atherosclerotic Stroke	Yes	No	No	No	Yes	No	Yes	No	7	4	4	4	0	-3	No	No	.	.	No	No	4.08	0.67	0.98	2.66	39.6	3.6	80	37.8	4.04	176	6	4.82	5.7	1440	3	Yes	Yes	24
male	57	170	80	Yes	1404467	127	66	Large Artery Atherosclerotic Stroke	No	No	No	No	Yes	No	No	No	5	3	3	2	-1	-3	No	No	.	.	No	No	6.07	1.08	1.14	4.16	128.3	4.03	69	42.2	4.31	194	6.69	5.46	6.6	930	1	Yes	Yes	28
male	67	170	70	No	1404220	148	85	Large Artery Atherosclerotic Stroke	No	No	No	No	Yes	No	No	No	7	3	3	3	0	-4	No	Yes	HI2	No	No	No	3.95	1.06	1.6	2.07	12.4	3.74	58	31.4	3.49	191	2.26	4.79	6.5	840	3	Yes	Yes	7
male	36	165	60	No	1234274	138	78	Large Artery Atherosclerotic Stroke	Yes	No	No	No	Yes	Yes	No	No	13	18	18	5	-13	-8	Yes	Yes	PH1	Yes	No	No	5.12	2.01	1.34	3.51	26.3	10.04	80.1	38	5.99	275	11.43	5.55	5.3	280	1	Yes	Yes	186
male	57	168	63	Yes	1233468	138	81	Cardioembolic Stroke	No	No	Yes	No	No	Yes	No	No	21	18	16	10	-8	-11	No	No	.	.	No	No	4.56	1.8	1.05	3.05	19.6	5.78	66.3	37	4.45	310	4.09	5.85	8.7	300	1	Yes	Yes	9
male	79	168	60	No	1234415	134	80	Cardioembolic Stroke	Yes	Yes	Yes	No	No	No	Yes	No	19	36	36	42	6	23	Yes	Yes	PH1	Yes	Yes	Yes	3.05	0.62	1.1	1.91	17	4.55	83.9	42.3	4.76	161	6.52	7.45	11.9	360	1	Yes	Yes	347
male	63	173	70	Yes	1232064	148	74	Large Artery Atherosclerotic Stroke	Yes	Yes	No	No	Yes	Yes	Yes	No	2	6	5	3	-3	1	Yes	No	.	.	No	No	4.25	2.96	1.5	2.37	21	7.01	76	41	4.98	153	6.22	8.48	9.9	180	4	No	Yes	33
male	55	177	70	No	1236602	121	79	Large Artery Atherosclerotic Stroke	No	No	No	No	Yes	No	No	No	10	16	16	10	-6	0	Yes	Yes	PH2	Yes	No	No	4.7	1.6	1.13	2.74	20.3	2.89	60.1	32.4	4.59	252	7.36	5.4	5.9	640	1	Yes	Yes	83
female	41	158	55	Yes	1236664	117	73	Cardioembolic Stroke	No	No	Yes	No	No	Yes	No	No	10	8	5	4	-4	-6	No	No	.	.	No	No	4.12	0.6	1.36	2.57	12.3	3.85	57	43.6	4.09	220	4.79	5.1	6.2	420	1	Yes	Yes	9
male	70	165	70	No	1235861	172	100	Large Artery Atherosclerotic Stroke	Yes	No	No	No	No	No	No	No	16	12	6	3	-9	-13	No	Yes	PH1	Yes	No	No	3.55	0.73	1.11	2.11	47.8	10.4	142.8	38.1	5.27	205	5.79	5.63	5.3	1440	5	No	Yes	21
male	56	175	75	No	1236692	179	96	Cardioembolic Stroke	Yes	No	Yes	No	Yes	No	No	No	10	12	10	8	-4	-2	No	No	.	.	No	No	3.35	1.24	0.94	2.17	6.6	3.9	68.9	42.7	5.31	319	7.76	6.7	5.6	560	2	Yes	Yes	58
male	44	172	75	No	1236622	200	120	Large Artery Atherosclerotic Stroke	Yes	Yes	No	Yes	Yes	No	Yes	No	2	14	14	14	0	12	Yes	No	.	.	No	No	4.01	1.56	1.21	2.55	18.1	5.65	53	47.3	5.02	312	9.86	8.42	8.8	270	2	Yes	Yes	61
female	62	159	62.5	No	1236665	132	78	Large Artery Atherosclerotic Stroke	Yes	Yes	No	No	No	Yes	Yes	No	16	24	30	42	18	26	Yes	Yes	PH2	Yes	Yes	Yes	4.57	1.68	1.01	3.12	7.8	3.57	65.8	43.9	4.42	252	4.32	10.64	12	240	1	Yes	Yes	173
male	48	170	72	Yes	804287	130	88	Large Artery Atherosclerotic Stroke	Yes	No	No	Yes	Yes	Yes	No	No	7	5	5	5	0	-2	No	Yes	PH1	Yes	No	No	3.33	1.91	1.04	1.99	13.7	4.64	81.2	44.6	4.82	266	7.77	5.55	6.3	1320	1	Yes	No	39
male	43	170	60	No	1248723	138	79	Large Artery Atherosclerotic Stroke	No	No	No	No	Yes	No	No	No	9	10	10	13	3	4	No	No	.	.	No	No	5.25	1.31	0.86	3.74	48.7	3.63	49.7	42.3	3.97	288	8.12	5.03	4.48	600	5	Yes	No	67
male	61	165	72.5	No	1248171	139	71	Large Artery Atherosclerotic Stroke	No	No	No	No	Yes	Yes	No	No	11	7	5	5	-2	-6	No	Yes	PH2	Yes	No	No	4.51	1.02	0.96	2.99	20.6	4.62	57.8	36.5	4.78	303	11.57	5.77	6.6	720	3	Yes	Yes	24
male	58	170	85	No	1247962	118	83	Large Artery Atherosclerotic Stroke	Yes	No	No	Yes	Yes	Yes	No	No	7	3	1	1	-2	-6	No	No	.	.	No	No	4.14	1.73	0.87	2.94	56.1	3.68	89	44.2	4.08	133	5.41	6.47	8.9	1440	1	Yes	Yes	8
male	83	175	80	No	1216955	142	67	Large Artery Atherosclerotic Stroke	Yes	Yes	No	No	No	No	No	No	12	30	30	42	12	30	Yes	Yes	PH2	Yes	Yes	Yes	4.6	1.36	1.03	2.8	16.8	8.6	78	43.5	4.8	214	10.2	5.5	6.7	620	2	Yes	Yes	132
male	63	175	80	No	1243992	162	103	Large Artery Atherosclerotic Stroke	Yes	Yes	No	No	Yes	No	Yes	No	14	16	13	12	-4	-2	No	No	.	.	No	No	4.09	0.83	1.33	2.55	15.9	3.96	51.5	40	4.37	188	10.36	8.75	7.3	810	1	Yes	Yes	256
male	50	180	85	No	1247558	166	101	Large Artery Atherosclerotic Stroke	No	No	No	No	Yes	No	No	No	10	2	2	1	-1	-9	No	Yes	HI1	Yes	No	No	3.01	1.39	0.78	1.87	55.8	4.21	49.6	43.4	4.7	216	5.55	5.72	6	360	4	Yes	Yes	4
female	65	153	80	No	1247873	133	65	Large Artery Atherosclerotic Stroke	Yes	No	No	No	No	Yes	No	No	3	20	32	42	22	39	Yes	No	.	.	Yes	Yes	4.88	1.42	1.16	3.52	18.6	7.6	47.7	48.2	4.59	352	5.9	6.22	8	980	1	Yes	Yes	172
female	79	160	55	No	1011868	122	47	Cardioembolic Stroke	No	No	Yes	Yes	No	Yes	No	Yes	10	2	2	2	0	-8	No	No	.	.	No	No	4.23	1.52	0.98	2.88	9.1	11.79	149	36.5	5.09	201	14.86	5.1	6	640	3	Yes	Yes	1.1
male	68	160	55	Yes	1243741	99	60	Large Artery Atherosclerotic Stroke	No	No	No	No	Yes	No	No	No	11	6	3	3	-3	-8	No	No	.	.	No	No	3	1.03	1.34	1.48	41.3	4.36	67.1	37.6	3.5	198	4.13	5.4	4.8	540	2	Yes	Yes	7
male	54	180	85	No	1241039	139	98	Large Artery Atherosclerotic Stroke	No	No	No	No	Yes	No	No	No	12	8	7	6	-2	-6	No	No	.	.	No	No	4.76	2.87	0.75	3.47	15	5.73	53.7	45.2	5.27	191	7.18	5.88	5.1	540	1	Yes	Yes	6
male	83	170	50	No	1241372	153	78	Cardioembolic Stroke	Yes	No	Yes	No	Yes	No	No	No	18	32	34	42	10	24	Yes	Yes	HI2	Yes	No	No	5.3	0.83	1.37	3.5	11.9	6.28	70.8	41.3	4.51	117	2.73	5.12	6.1	360	1	Yes	Yes	262
male	59	175	90	No	1251377	160	92	Large Artery Atherosclerotic Stroke	Yes	Yes	No	No	Yes	No	No	No	11	11	10	7	-4	-4	No	Yes	PH1	Yes	No	No	3.73	0.98	0.91	2.45	37.9	6.51	86	39.3	4.59	299	8.86	7.42	5.1	210	6	Yes	Yes	103
female	35	160	65	No	1249336	190	163	Large Artery Atherosclerotic Stroke	Yes	No	No	No	No	No	No	No	10	10	7	7	-3	-3	No	No	.	.	No	No	3.14	1.27	0.89	1.93	10.9	5.04	55.4	50.9	5.02	317	8.34	5.36	5.4	1140	2	Yes	Yes	20
male	60	176	75	No	1255823	109	53	Large Artery Atherosclerotic Stroke	No	No	No	No	Yes	No	No	No	10	11	11	11	0	1	No	Yes	PH1	Yes	No	Yes	5.9	1.34	1	4.15	28.2	9.81	130	40.4	4.82	211	5.74	6.21	6.4	400	4	Yes	Yes	157
female	75	165	70	No	1253726	144	88	Cardioembolic Stroke	Yes	No	Yes	No	No	Yes	No	No	6	26	28	8	-18	2	Yes	Yes	PH1	Yes	No	No	3.49	0.89	1.35	2.1	21.4	4.91	40.6	36.3	4.12	110	4.14	5.8	6.8	860	1	Yes	Yes	36
male	71	165	78	No	1251514	180	82	Cardioembolic Stroke	No	No	Yes	No	No	No	Yes	No	3	4	4	4	0	1	No	No	.	.	No	No	3.83	1.76	0.79	2.55	34.9	6.43	86	37.4	5.6	200	2.93	5.97	4.8	270	1	Yes	Yes	16
male	58	180	75	No	1249613	118	80	Large Artery Atherosclerotic Stroke	Yes	No	No	No	Yes	Yes	No	No	12	18	20	18	0	6	Yes	Yes	PH1	Yes	No	No	4.08	0.6	1.52	2.62	10.7	6.2	83.6	42	4.21	221	7.5	5.69	8.3	240	2	Yes	No	244
female	67	158	60	No	687137	115	78	Large Artery Atherosclerotic Stroke	No	No	No	No	No	No	No	No	3	18	18	15	-3	12	Yes	No	.	.	No	Yes	4.76	1.56	0.88	3.49	8.7	5.43	60	32.1	4.34	169	7.1	5.57	6.14	250	2	Yes	No	23
female	65	158	72	No	763128	138	86	Large Artery Atherosclerotic Stroke	Yes	No	No	No	No	Yes	Yes	No	13	2	2	2	0	-11	No	No	.	.	No	No	3.39	1	1.16	1.91	10.5	6.21	52.5	38.4	4.94	190	8.9	5.85	7.1	320	2	No	Yes	0.4
female	84	155	58	No	1249291	159	93	Cardioembolic Stroke	Yes	No	No	No	Yes	Yes	Yes	No	9	7	5	4	-3	-5	No	Yes	HI2	Yes	No	No	4.75	0.67	1.56	2.84	21.5	4.78	68.7	42.2	3.61	125	5.27	5.87	6.7	300	1	Yes	Yes	7
female	88	158	65	Yes	1249289	158	65	Large Artery Atherosclerotic Stroke	Yes	No	No	No	No	No	No	No	15	5	1	1	-4	-14	No	No	.	.	No	No	4.03	1.14	1.07	2.54	13.7	6.68	67	42.9	4.7	166	3.37	5.21	6.6	270	1	Yes	Yes	11
female	74	160	60	No	1264995	158	88	Large Artery Atherosclerotic Stroke	Yes	No	No	No	No	No	No	No	13	11	12	9	-2	-4	No	No	.	.	No	No	3.41	2.16	1.01	1.94	16.8	6.71	48.7	31.2	3.3	185	7.64	5.24	7.8	1180	1	Yes	Yes	82
male	61	162	63	No	1261611	131	86	Large Artery Atherosclerotic Stroke	Yes	No	No	No	Yes	No	Yes	No	13	11	11	11	0	-2	No	No	.	.	No	No	4.68	1.02	1.12	3.33	24.4	6.2	82.3	43.5	4.75	162	7.31	5.7	6.5	1080	3	Yes	Yes	13
male	51	164	70	Yes	1264283	141	90	Large Artery Atherosclerotic Stroke	Yes	No	No	No	No	No	No	No	7	6	12	12	6	5	Yes	No	.	.	No	No	6.94	1.99	1.49	4.32	11.5	4.14	51.5	27.4	5.34	271	8.5	5.55	5.48	250	1	Yes	No	19
female	78	175	89	No	1257778	163	60	Cardioembolic Stroke	Yes	No	No	No	No	Yes	No	No	19	16	15	14	-2	-5	No	Yes	PH1	Yes	No	No	3.36	0.97	0.77	2.13	16.4	14.89	100	41.6	3.79	162	3.79	5.99	7.4	420	1	Yes	Yes	167
male	60	167	65	Yes	1259389	134	80	Large Artery Atherosclerotic Stroke	No	No	No	No	Yes	No	No	No	3	1	3	3	2	0	Yes	No	.	.	No	No	3.52	1.06	1	2.07	23.8	4.68	85.2	39.3	4.65	134	2.58	5.08	6.2	960	1	Yes	Yes	12
male	40	175	75	No	1258893	148	96	Large Artery Atherosclerotic Stroke	Yes	No	No	No	Yes	Yes	No	No	12	6	4	2	-4	-10	No	No	.	.	No	No	4.93	1.19	1.07	3.34	13.7	6.56	93	44.3	5.02	330	5.59	5.01	6.6	240	2	No	Yes	19
male	52	174	73	No	1258684	133	78	Large Artery Atherosclerotic Stroke	No	No	No	No	Yes	No	No	No	5	1	1	1	0	-4	No	No	.	.	No	No	4.2	2.32	0.79	2.83	28.9	6.2	87.4	40.7	4.85	299	5.19	5.66	5.8	420	3	Yes	Yes	1.8
female	76	160	70	Yes	1256965	134	73	Large Artery Atherosclerotic Stroke	Yes	No	No	No	No	Yes	Yes	No	10	3	3	3	0	-7	No	Yes	PH1	Yes	No	No	4.84	1.21	1.55	2.59	12.5	7.94	77.4	36.8	4.41	218	4.24	5.74	9.6	180	1	Yes	Yes	19
male	63	175	65	No	1268129	176	115	Large Artery Atherosclerotic Stroke	Yes	No	No	No	Yes	Yes	No	No	10	12	30	16	4	6	Yes	Yes	PH1	Yes	No	No	3.68	0.66	1.13	2.24	19.3	8.71	89.6	39.4	5.04	231	5.14	5.61	7.7	180	3	No	Yes	37
female	64	165	65	Yes	1270864	110	70	Large Artery Atherosclerotic Stroke	Yes	No	No	No	No	Yes	Yes	No	4	4	2	1	-3	-3	No	No	.	.	No	No	4.94	1.61	0.89	3.28	15.5	7.53	69.2	43.6	4.36	185	2.69	4.74	5.1	530	1	No	Yes	2
male	84	170	50	No	1268173	120	56	Cardioembolic Stroke	No	No	Yes	No	No	Yes	No	No	13	13	9	4	-9	-9	No	Yes	HI2	Yes	No	No	3.52	0.76	1.14	2.18	29.6	5.12	67	39.4	3.99	160	1.65	5.27	6.4	280	2	Yes	Yes	89
male	64	178	58	No	1042896	180	102	Cardioembolic Stroke	No	No	Yes	No	Yes	No	No	No	16	36	42	42	6	26	Yes	Yes	PH2	Yes	Yes	Yes	4.92	4.94	1.02	1.18	13.8	7.49	60.6	36.7	4.83	120	6.5	5.64	4.7	460	2	Yes	Yes	279
male	64	175	65	No	1266797	159	80	Large Artery Atherosclerotic Stroke	No	No	No	No	No	No	No	No	9	0	0	0	0	-9	No	No	.	.	No	No	3.65	0.81	1.25	2.35	15.5	5.17	84.8	38.5	4.34	176	6.2	5.09	5.12	240	2	Yes	Yes	3
female	59	160	40	Yes	1266073	131	81	Large Artery Atherosclerotic Stroke	Yes	Yes	No	No	No	No	No	No	4	0	0	0	0	-4	No	No	.	.	No	No	3.51	1.89	0.84	2.35	9.5	4.73	58.5	40.5	5.03	287	4.04	7.75	8.8	780	4	Yes	Yes	2
male	66	172	65	No	1265026	158	85	Large Artery Atherosclerotic Stroke	Yes	Yes	No	No	Yes	No	No	Yes	4	2	1	0	-2	-4	No	No	.	.	No	No	5.26	2.01	1.02	3.36	16.3	9.51	71.7	38.7	5.36	247	6.01	6.09	4.9	720	6	Yes	Yes	3
male	74	172	75	No	1278976	179	97	Large Artery Atherosclerotic Stroke	Yes	Yes	No	No	Yes	No	Yes	No	4	18	18	26	8	22	Yes	Yes	PH2	Yes	No	Yes	2.74	1.05	0.85	1.74	19.5	2.63	48.5	33.2	4.25	184	13.2	6.79	7.7	570	5	Yes	Yes	165
male	34	175	90	No	1280093	155	100	Large Artery Atherosclerotic Stroke	Yes	No	No	No	Yes	Yes	No	No	16	18	18	11	-7	-5	No	Yes	HI2	Yes	No	No	3.93	3.17	0.95	2.34	44.6	4.59	59.4	40.5	4.22	267	6.8	4.95	6.6	480	5	Yes	Yes	193
male	69	170	77.8	Yes	1278708	177	95	Large Artery Atherosclerotic Stroke	Yes	Yes	No	No	No	Yes	No	No	12	12	12	11	-1	-1	No	No	.	.	No	No	4.79	1.15	1.08	3.2	9.8	5.82	90	38.4	4.82	261	3.75	7.03	9.6	300	2	Yes	Yes	5
male	58	165	70	No	731001	189	112	Large Artery Atherosclerotic Stroke	Yes	Yes	No	No	Yes	No	Yes	No	16	30	30	20	-10	4	Yes	Yes	PH1	Yes	No	No	4.08	2.81	0.8	2.59	14.9	3.58	49	33.5	5.41	190	4.04	8.34	15.1	360	4	Yes	No	280
female	82	158	70	No	1281052	137	64	Large Artery Atherosclerotic Stroke	Yes	No	No	No	No	No	No	No	8	6	8	4	-2	-4	No	Yes	HI2	Yes	No	No	5.03	1.21	1.18	3.08	11.1	5.5	80	34.3	4.49	175	2.74	5.68	5.7	660	5	Yes	Yes	9
male	74	160	65	Yes	1280745	112	69	Cardioembolic Stroke	No	No	Yes	No	No	No	Yes	Yes	7	7	4	2	-5	-5	No	No	.	.	No	No	5.26	1.07	1.43	3.09	10.9	8.53	74.6	36.1	4.55	122	3.24	6.14	7.1	480	1	Yes	Yes	1.7
female	79	160	70	No	1280920	152	100	Cardioembolic Stroke	No	No	Yes	No	No	No	No	No	4	3	1	1	-2	-3	No	No	.	.	No	No	4.32	0.71	1.23	2.67	14.8	5.73	79	37.4	4.57	129	2.64	5.59	6.7	420	1	Yes	Yes	0.6
male	68	175	85	No	1281054	135	65	Large Artery Atherosclerotic Stroke	Yes	No	No	No	No	Yes	No	No	7	5	5	5	0	-2	No	Yes	PH1	Yes	No	No	3.1	0.98	0.93	1.72	15.8	6.46	58.5	40.3	4.54	188	8.05	5.58	6.1	390	4	Yes	Yes	12
female	65	162	65	No	1533803	104	67	Cardioembolic Stroke	Yes	No	Yes	No	No	No	No	No	7	13	13	9	-4	2	Yes	Yes	PH1	Yes	No	No	3.68	1.22	1.15	2.15	15.2	12.1	95	37.8	4.03	364	17.58	6.05	6.3	730	2	Yes	Yes	39
male	53	154	63	Yes	1276612	148	94	Large Artery Atherosclerotic Stroke	Yes	Yes	No	No	No	No	Yes	No	8	4	4	4	0	-4	No	Yes	HI2	Yes	No	No	3.79	1.12	1.02	2.38	14.7	4.18	57.6	40.4	4.37	342	10.22	8.11	11.1	1080	2	Yes	Yes	12
female	76	163	6.5	No	1276373	143	63	Large Artery Atherosclerotic Stroke	No	No	No	No	No	Yes	No	No	3	3	2	1	-2	-2	No	No	.	.	No	No	4.59	2.43	0.89	2.93	17.7	6.42	69.2	40.1	4.37	285	8.05	6.88	6.4	300	1	No	Yes	2
female	72	160	50	No	1273465	146	81	Large Artery Atherosclerotic Stroke	Yes	No	No	No	No	No	No	No	22	26	26	14	-12	-8	Yes	Yes	HI2	Yes	No	No	3.79	0.61	1.22	2.14	8.6	7.27	43.7	38.2	3.77	145	3.87	5.4	4.4	500	3	Yes	Yes	49
female	54	160	45	No	1276044	136	118	Other Determined Etiology	No	No	No	No	No	No	Yes	No	8	10	10	10	0	2	No	Yes	HI2	Yes	No	No	3.58	0.98	1.24	1.83	6.2	4.8	68	36.7	2.79	250	10.93	5.7	7.3	840	2	Yes	Yes	36
male	40	170	60	No	1274626	126	82	Large Artery Atherosclerotic Stroke	Yes	No	No	No	Yes	No	No	No	13	5	5	5	0	-8	No	Yes	HI2	Yes	No	No	6.15	1.71	0.78	4.34	27	2.58	68.2	40.1	4.62	224	4.29	5.32	6.32	720	4	Yes	Yes	16
male	65	175	75	No	1273312	164	98	Large Artery Atherosclerotic Stroke	No	Yes	No	No	Yes	No	Yes	No	7	4	4	4	0	-3	No	Yes	PH1	Yes	No	No	5.05	0.76	1.2	3.22	13.6	3.81	46.3	38.3	4.63	222	2.75	10.96	12.3	600	4	Yes	Yes	36
female	86	160	55	Yes	1289220	155	108	Large Artery Atherosclerotic Stroke	Yes	No	No	No	No	Yes	No	No	10	7	7	6	-1	-4	No	Yes	HI1	No	No	No	5.39	0.97	1.28	3.2	16.6	5.73	60.1	38.6	4.53	211	5.71	5.25	5.62	300	2	Yes	Yes	9
male	49	170	70	No	1287058	135	95	Large Artery Atherosclerotic Stroke	Yes	No	No	No	Yes	Yes	No	No	9	9	6	4	-5	-5	No	No	.	.	No	No	4.01	3.38	0.83	2.53	19.9	3.95	73	43.2	4.21	259	4.82	5.4	6.4	390	3	Yes	Yes	44
male	69	167	55	No	1286856	108	66	Large Artery Atherosclerotic Stroke	No	No	No	No	Yes	No	No	No	15	7	7	7	0	-8	No	No	.	.	No	No	3.27	1.27	0.76	2.02	27.4	4	64.4	38.4	3.27	304	4.89	5.99	7.3	780	4	Yes	Yes	78
female	68	158	81	No	1285118	156	83	Cardioembolic Stroke	Yes	No	Yes	No	No	No	No	No	13	9	11	28	19	15	Yes	Yes	HI2	Yes	No	No	5.15	1.07	1.15	3.28	10.9	3.61	59.2	35.7	4.2	226	7.17	5.5	7.6	1120	1	Yes	Yes	118
male	52	180	65	No	1282838	177	115	Large Artery Atherosclerotic Stroke	Yes	Yes	No	No	Yes	No	No	No	4	2	2	2	0	-2	No	No	.	.	No	No	6.16	0.85	1.35	3.97	11.5	6.62	76	46.9	4.56	192	3.38	5.72	6.4	320	1	Yes	Yes	4
male	64	165	55	No	1281516	128	70	Large Artery Atherosclerotic Stroke	No	No	No	No	Yes	No	Yes	No	15	10	9	4	-6	-11	No	No	.	.	No	No	3.69	0.48	1.28	2.09	13.1	4.61	59.7	37.6	4.58	219	3.45	5.22	6.8	960	3	Yes	Yes	47
female	85	158	50	Yes	561789	121	76	Cardioembolic Stroke	Yes	No	Yes	No	No	No	No	No	12	3	3	2	-1	-10	No	No	.	.	No	Yes	3.04	0.42	1.23	1.57	12.7	6.69	42	32.1	3.51	272	4.55	6.1	5.1	300	1	Yes	No	6
female	76	155	55	No	787997	128	56	Large Artery Atherosclerotic Stroke	No	Yes	No	Yes	Yes	No	No	No	19	26	26	18	-8	-1	Yes	Yes	PH2	Yes	No	No	2.6	1.14	1.04	1.29	11.9	8.18	36.5	35.3	3.66	143	5.97	10.48	11.9	420	2	Yes	Yes	7
male	64	175	75	No	1290871	134	80	Large Artery Atherosclerotic Stroke	No	No	No	No	Yes	Yes	No	No	19	19	19	9	-10	-10	No	Yes	PH1	Yes	No	No	5.41	2.3	1.01	3.62	15.6	4.53	56	42.6	4.72	288	5.34	5.6	6.1	300	1	Yes	Yes	52
male	73	172	75	Yes	1293876	120	70	Cardioembolic Stroke	Yes	No	Yes	No	Yes	No	No	No	13	7	1	1	-6	-12	No	No	.	.	No	No	4.44	1.06	1.46	2.59	31.6	5.3	68	36.7	5.26	186	4.43	5.36	5.4	410	1	Yes	Yes	9
male	53	176	74	No	1292752	139	78	Large Artery Atherosclerotic Stroke	Yes	No	No	No	No	No	Yes	No	7	6	5	4	-2	-3	No	No	.	.	No	No	3.04	1.34	0.9	1.78	15.7	4.33	65.9	41.4	5.16	203	9.43	5.41	5.9	300	3	Yes	Yes	2
male	85	174	70	No	489954	150	96	Large Artery Atherosclerotic Stroke	No	No	No	No	Yes	Yes	No	No	16	8	8	3	-5	-13	No	No	.	.	No	No	4.33	1.44	0.71	3.06	13.4	5.29	97.3	40.7	4.09	171	6.4	8.06	10.9	330	4	Yes	Yes	14
male	76	173	65	No	1305735	143	89	Cardioembolic Stroke	Yes	Yes	Yes	Yes	Yes	No	No	No	17	23	23	23	0	6	Yes	Yes	PH2	Yes	No	No	3.55	1.15	0.96	2.19	14.9	9.09	67.7	27.1	4.98	146	5.7	6.4	5.7	600	2	Yes	Yes	48
female	84	160	55	No	618365	139	73	Cardioembolic Stroke	Yes	Yes	Yes	Yes	No	Yes	No	No	18	18	18	15	-3	-3	Yes	Yes	PH1	Yes	No	No	4.9	1.26	1.15	3.38	16.1	13.09	86.2	32.5	2.74	164	6.39	5.96	6.7	270	5	Yes	Yes	39
male	68	172	80	No	1298054	135	80	Large Artery Atherosclerotic Stroke	Yes	No	No	No	No	No	No	No	12	18	18	10	-8	-2	Yes	No	.	.	No	No	5.07	0.87	1.2	3.3	57.6	6.04	66.5	39.5	5.07	189	6.81	5.22	8.4	1620	2	Yes	No	53
male	69	180	65	No	1304514	155	62	Large Artery Atherosclerotic Stroke	No	No	No	No	Yes	No	No	No	2	9	9	7	-2	5	Yes	Yes	PH2	Yes	No	No	3.39	1.03	0.9	2.01	35.8	4.84	88.3	37.5	4.82	220	6.82	5.91	5.3	1440	4	Yes	Yes	28
male	51	165	55	No	1303519	119	71	Cardioembolic Stroke	No	No	Yes	No	No	No	No	No	13	4	4	2	-2	-11	No	Yes	HI1	Yes	No	No	4.08	0.51	0.95	2.64	14.8	5.1	74.9	37.6	4.36	310	10.02	5.86	6.4	640	1	Yes	Yes	24
male	82	168	65	No	621433	119	72	Large Artery Atherosclerotic Stroke	No	No	No	No	Yes	No	No	No	5	5	3	3	-2	-2	No	No	.	.	No	No	3.56	0.58	1.27	2.06	21.3	6.8	61	35.8	4.33	320	4.34	6.02	5.3	120	1	Yes	Yes	9
female	87	155	60	No	1299601	158	72	Large Artery Atherosclerotic Stroke	No	No	No	No	No	Yes	No	No	18	34	34	42	8	24	Yes	No	.	.	Yes	Yes	2.99	1.3	1.2	1.4	10.4	3.47	43.6	31.2	3.43	218	7.4	5.1	5.5	640	2	Yes	Yes	13
male	78	178	75	No	1207483	170	99	Large Artery Atherosclerotic Stroke	Yes	No	No	No	Yes	No	No	No	13	26	32	32	6	19	Yes	Yes	PH2	Yes	No	No	2.81	0.82	0.76	1.72	18.8	3.61	48.2	37.1	4.68	155	3.5	6.21	8.6	480	3	Yes	Yes	342
female	69	162	60	No	1311718	158	88	Cardioembolic Stroke	No	No	Yes	No	No	Yes	No	No	17	23	18	14	-9	-3	Yes	Yes	PH2	Yes	No	No	4.43	0.94	1.21	3.03	11.2	3.95	40.7	38	4.63	171	6.64	5.47	6.3	970	2	Yes	Yes	48
male	49	172	65	Yes	1311585	137	91	Large Artery Atherosclerotic Stroke	No	Yes	No	No	No	No	No	No	5	3	3	2	-1	-3	No	No	.	.	No	No	4.57	2	0.89	3.02	18	7.83	52	43.2	5.18	177	7.21	9.47	8.5	620	1	Yes	Yes	2
male	56	168	74	No	1533809	150	88	Large Artery Atherosclerotic Stroke	Yes	No	No	No	No	No	No	No	9	3	0	0	-3	-9	No	No	.	.	No	No	4.86	0.39	1.05	3.32	11.4	5.06	68	38.6	5.35	178	5.59	5.05	5.4	500	1	Yes	Yes	1.5
male	73	170	65	No	1237032	133	80	Large Artery Atherosclerotic Stroke	Yes	No	No	No	No	No	Yes	No	10	8	8	3	-5	-7	No	No	.	.	No	No	2.51	0.63	1.19	1.31	11	4.8	86	44.5	4.51	214	6.81	6.2	5.46	240	1	No	Yes	9
female	31	160	50	No	1309437	120	76	Other Determined Etiology	No	No	No	No	No	No	No	No	15	20	20	13	-7	-2	Yes	No	.	.	No	No	3.82	0.77	0.72	2.73	4.7	1.38	37.1	26.2	3.83	187	6.46	6.2	4.9	280	1	Yes	Yes	98
male	75	170	67.5	Yes	1228125	97	76	Cardioembolic Stroke	No	Yes	Yes	No	No	Yes	Yes	No	11	3	1	1	-2	-10	No	No	.	.	No	No	3.11	2.5	0.85	1.55	18.7	6.08	69	47.8	4.94	195	2.6	6.43	6.6	360	2	Yes	Yes	3
male	72	172	60	No	1319824	98	63	Large Artery Atherosclerotic Stroke	No	No	No	No	Yes	No	No	No	17	16	16	12	-4	-5	No	Yes	PH1	Yes	No	No	4.28	1.67	0.99	2.96	26.4	4.25	46	40.3	4.96	216	4.32	5.69	6.51	460	1	Yes	Yes	67
female	87	165	70	No	1317757	148	85	Cardioembolic Stroke	No	No	Yes	No	No	No	Yes	No	26	34	32	24	-10	-2	Yes	Yes	PH2	Yes	No	No	2.17	1.09	1.1	1.2	23.9	3.73	54.7	37.8	3.99	131	7.16	5.93	7.1	420	2	Yes	Yes	62
female	76	155	55	No	1318672	133	64	Cardioembolic Stroke	Yes	No	Yes	No	No	No	No	No	12	0	0	0	0	-12	No	Yes	PH1	Yes	No	No	2.87	0.62	1.2	1.27	15.2	4.63	77	43.6	4.19	126	4.85	5.92	6.3	420	1	Yes	Yes	19
male	55	170	65	Yes	1534551	132	84	Large Artery Atherosclerotic Stroke	No	No	No	No	Yes	No	No	No	2	1	1	1	0	-1	No	No	.	.	No	No	3.93	1.34	0.96	2.46	11	4.04	78.1	36.4	5.33	237	4.34	5.69	5.2	360	3	Yes	Yes	3
male	70	169	75	No	1318807	132	85	Cardioembolic Stroke	No	No	Yes	No	No	No	No	No	14	22	36	42	20	28	Yes	Yes	PH2	Yes	Yes	Yes	4.91	3.07	0.93	3.49	8.3	6.84	82	38.6	4.26	195	8.1	7.34	8.3	170	2	Yes	No	143
female	77	157	60	No	1318422	125	84	Large Artery Atherosclerotic Stroke	Yes	No	No	No	Yes	No	No	No	19	26	32	42	16	23	Yes	Yes	PH1	Yes	Yes	Yes	5.03	0.59	1.48	3.04	13.7	5.44	60.1	46.2	4.06	174	10.19	5.96	7.4	360	1	Yes	Yes	257
female	77	162	75	No	1316194	165	82	Cardioembolic Stroke	Yes	No	Yes	No	No	No	Yes	No	17	14	13	42	28	25	No	No	.	.	Yes	Yes	2.73	1.34	1.12	1.58	19.4	2.79	58.5	35.8	4.67	108	6.1	6.22	6.4	1200	1	Yes	Yes	68
female	64	165	55	No	1162514	171	58	Cardioembolic Stroke	No	Yes	Yes	No	No	Yes	No	No	16	16	16	18	2	2	No	Yes	PH2	Yes	No	No	5.02	0.73	1.6	3.14	9.2	3.22	37	42.7	3.4	185	8.99	9.53	14.2	360	1	Yes	Yes	48
male	81	170	65	No	642597	136	72	Cardioembolic Stroke	Yes	No	Yes	No	No	Yes	Yes	No	9	6	5	5	-1	-4	No	Yes	HI2	No	No	No	3.49	1.09	1.07	2.14	17.7	5.09	99.1	34.8	3.49	213	6.6	6.37	6.8	360	1	Yes	Yes	6
female	81	150	65	No	1182513	174	79	Large Artery Atherosclerotic Stroke	Yes	No	No	No	No	Yes	Yes	No	19	23	32	42	19	23	Yes	Yes	PH1	Yes	Yes	Yes	3.71	1.45	1.11	2.19	13.2	5.22	60.8	41.7	3.93	177	4.19	7.02	9.2	340	3	Yes	Yes	227
male	52	174	110	No	1175571	150	85	Large Artery Atherosclerotic Stroke	Yes	No	No	No	Yes	Yes	No	No	11	30	42	42	12	31	Yes	No	.	.	Yes	Yes	4.12	2.06	0.85	2.69	15.9	4.56	74.1	40	5.07	236	6.73	5.55	7	600	3	Yes	Yes	275
male	53	170	65	No	1173415	102	68	Large Artery Atherosclerotic Stroke	No	No	No	No	Yes	Yes	No	No	17	28	36	42	14	25	No	Yes	HI2	Yes	Yes	Yes	3.22	1.51	0.96	1.46	84.4	4.25	76.9	40.9	4.03	125	9.82	5.06	8	210	2	Yes	Yes	184
male	75	170	70	No	1198500	142	99	Large Artery Atherosclerotic Stroke	No	No	No	Yes	Yes	No	No	No	16	30	30	42	12	26	Yes	Yes	PH2	Yes	Yes	Yes	4.26	1.47	0.95	2.73	26.4	7.58	73.6	32.9	2.97	157	10.55	5.6	5.2	310	2	Yes	Yes	74
male	80	174	68	No	1205486	136	74	Cardioembolic Stroke	Yes	No	Yes	Yes	Yes	No	No	No	18	29	36	42	13	24	Yes	Yes	PH2	Yes	Yes	Yes	4.38	1.26	1.13	2.56	12.5	17.72	153	28.8	4.95	169	3.36	6.4	4.9	680	4	Yes	Yes	203
male	53	175	84	No	1225968	157	98	Large Artery Atherosclerotic Stroke	No	No	No	No	Yes	No	No	No	12	12	10	5	-7	-7	No	Yes	PH1	Yes	No	No	4.97	1.48	1.26	3.38	14	7.42	58	46	4.73	170	6.77	5.29	5.4	600	1	Yes	Yes	153
female	52	170	65	No	1222648	121	75	Large Artery Atherosclerotic Stroke	No	No	No	No	No	Yes	No	No	15	12	12	12	0	-3	No	Yes	HI2	Yes	No	No	5.06	0.96	1	3.59	17.5	4.03	55.6	47.8	4.52	204	4.46	5.36	7.6	210	3	Yes	Yes	18
female	68	160	60	Yes	1214659	146	89	Large Artery Atherosclerotic Stroke	No	No	No	No	No	Yes	No	No	22	12	12	13	1	-9	No	Yes	PH2	Yes	No	No	4.67	1.56	1.49	2.74	16.6	4.99	52.6	36.8	3.4	213	6.8	5.86	6.22	600	1	Yes	No	54
female	64	160	58	No	1215603	161	80	Large Artery Atherosclerotic Stroke	No	Yes	No	No	No	Yes	No	Yes	7	11	11	12	1	5	Yes	No	.	.	No	No	4.22	1.64	0.9	2.63	23.8	5.24	87.7	37.2	4.04	385	8.03	7.63	7.6	270	3	Yes	Yes	131
male	60	175	75	No	1212333	155	86	Large Artery Atherosclerotic Stroke	Yes	No	No	No	Yes	Yes	Yes	No	17	15	6	5	-10	-12	No	Yes	PH1	Yes	No	No	4.95	1.49	1.34	3.11	22	5.2	84.8	38.3	4.7	281	13.93	5.74	4.8	350	3	Yes	Yes	96
female	28	160	57	No	731203	160	57	Cardioembolic Stroke	No	No	Yes	No	No	No	No	No	9	1	1	1	0	-8	No	No	.	.	No	No	2.09	0.68	0.72	1.21	8.9	3	69.1	41.1	4.38	165	4.4	5.3	4.8	740	1	Yes	Yes	6
male	67	182	70	No	1216545	142	87	Large Artery Atherosclerotic Stroke	No	Yes	No	No	Yes	No	No	No	17	15	11	5	-10	-12	No	Yes	HI1	Yes	No	No	2.54	0.73	0.78	1.56	24.7	4.77	51.1	39.3	4.54	87	5.07	7.82	11.8	1440	3	Yes	Yes	11
female	82	150	45	No	1221576	130	80	Cardioembolic Stroke	Yes	No	Yes	No	No	No	No	No	17	25	25	18	-7	1	Yes	Yes	PH1	Yes	No	No	3.87	0.9	1.19	2.49	18.2	4.45	42.7	44.2	3.53	258	5.3	5.86	6	660	3	Yes	Yes	114
male	56	162	60	No	1220196	162	60	Large Artery Atherosclerotic Stroke	Yes	No	No	Yes	Yes	Yes	No	No	16	11	11	7	-4	-9	No	Yes	PH1	Yes	No	No	3.25	0.73	0.93	2.04	43	7.11	78.3	38.1	4.68	153	3.05	6.34	7.6	630	1	Yes	Yes	10
female	86	160	64	No	1212748	162	64	Cardioembolic Stroke	No	No	Yes	Yes	No	Yes	No	No	14	18	22	16	-2	2	Yes	Yes	PH2	Yes	No	No	2.87	1.34	1.04	1.67	39	3.37	76.9	38	4.54	205	3.36	5.4	6.1	420	2	Yes	Yes	82
female	73	155	40	No	577714	161	43	Cardioembolic Stroke	Yes	No	Yes	No	No	No	No	No	19	24	15	36	12	17	Yes	Yes	HI2	Yes	No	No	2.81	0.98	1.09	1.48	17.9	32.99	104.4	37.5	3.55	93	4.46	5.87	7.2	480	1	Yes	Yes	48
male	76	160	60	No	1206519	166	63	Cardioembolic Stroke	Yes	No	Yes	No	Yes	Yes	No	No	13	15	15	7	-8	-6	No	Yes	PH1	Yes	No	No	3.64	0.86	1.04	2.3	25	6.59	80.3	35.6	4.02	152	10.7	5.21	6.7	540	2	Yes	Yes	29
male	65	178	75	No	527361	148	92	Large Artery Atherosclerotic Stroke	Yes	No	No	No	No	Yes	Yes	No	8	10	8	5	-5	-3	No	No	.	.	No	No	5.25	0.56	1.91	3.14	16.9	4.12	53.9	40.6	4.77	172	1.69	5.81	5.7	420	1	No	Yes	0.3
male	69	177	90	No	393558	147	91	Large Artery Atherosclerotic Stroke	Yes	No	No	No	Yes	Yes	Yes	No	11	11	11	8	-3	-3	No	No	.	.	No	No	4.33	1.07	1.05	2.65	36	5.09	56.3	41.8	4.87	143	5.47	5.38	9.5	240	1	Yes	No	11
male	70	183	91	No	1212950	125	87	Cardioembolic Stroke	Yes	No	Yes	Yes	Yes	No	No	No	12	5	3	3	-2	-9	No	No	.	.	No	No	3.71	0.74	1.21	2.16	8.6	8.94	97.3	38.2	4.85	165	2.61	5.7	6.3	300	2	Yes	Yes	7
female	72	155	55	No	1209545	125	78	Cardioembolic Stroke	No	No	Yes	No	No	Yes	No	No	10	15	13	12	-3	2	Yes	No	.	.	No	No	3.69	0.59	1.59	1.84	9.3	6.49	52.1	37.4	3.04	114	4.49	5.8	5.51	300	2	Yes	Yes	67
male	81	175	70	No	1013167	177	70	Cardioembolic Stroke	No	No	Yes	No	No	No	Yes	No	20	29	36	42	13	22	Yes	Yes	PH2	Yes	Yes	Yes	3.04	0.68	1	1.75	17.4	8.76	77.7	43.6	5.48	141	4	6.3	7.9	180	5	Yes	No	86
male	46	168	79	Yes	1534681	126	79	Large Artery Atherosclerotic Stroke	No	No	No	No	Yes	No	No	No	5	4	2	0	-4	-5	No	No	.	.	No	No	6.13	2.4	0.97	4.15	43.3	4.74	61	41.8	4.5	257	5.25	5.4	5.8	500	2	Yes	Yes	14
female	83	154	53	Yes	1534809	167	86	Large Artery Atherosclerotic Stroke	Yes	Yes	No	No	No	No	Yes	No	11	10	10	4	-6	-7	No	No	.	.	No	No	4.58	1.54	1.59	2.48	11.2	4.52	55	40.3	4.22	338	5.1	7.47	7.6	240	3	No	Yes	31
male	39	172	67.5	No	1535710	133	88	Large Artery Atherosclerotic Stroke	No	No	No	No	Yes	No	No	No	13	10	7	4	-6	-9	No	Yes	HI2	Yes	No	No	4.87	1.7	1.3	2.81	15.5	4.05	64.6	41.5	4.62	346	5.22	5.3	6.6	1440	1	Yes	Yes	13
female	85	153	50	No	1378648	200	85	Cardioembolic Stroke	Yes	No	Yes	Yes	No	No	No	No	14	30	30	36	6	22	Yes	Yes	PH2	Yes	No	No	6.23	1.31	1.46	4.27	15.6	5.33	70.1	35.2	3.13	277	4.19	5.6	7.3	300	2	Yes	Yes	92
male	67	180	80	No	1536248	113	60	Large Artery Atherosclerotic Stroke	No	Yes	No	Yes	Yes	No	Yes	No	4	10	8	6	-4	2	Yes	No	.	.	No	No	4.02	1.81	0.9	2.67	15	8.64	105	36	5.38	149	7.41	10.88	13.6	230	3	Yes	Yes	96
male	94	165	70	No	1536677	142	73	Large Artery Atherosclerotic Stroke	Yes	Yes	No	No	Yes	No	Yes	No	11	6	6	6	0	-5	No	No	.	.	No	No	2.72	0.62	1.24	1.35	13.4	6.64	97	36.1	3.75	178	6.78	6.17	7.8	300	1	Yes	Yes	46
female	78	160	73	No	1537033	153	65	Large Artery Atherosclerotic Stroke	No	Yes	No	Yes	Yes	No	No	No	9	4	3	3	-1	-6	No	No	.	.	No	No	5.12	1.87	1.24	3.57	14.4	3.79	61	34.8	4.13	181	4.34	8.5	6.9	1600	3	Yes	Yes	6
female	80	160	59	Yes	1410702	142	66	Large Artery Atherosclerotic Stroke	No	No	Yes	No	No	No	Yes	No	10	1	1	1	0	-9	No	No	.	.	No	No	6.36	2.57	1.19	4.16	18.7	5.97	62.1	40.2	4.34	308	17.46	9.17	11.2	980	1	Yes	Yes	2
male	67	175	70	Yes	1537298	142	94	Large Artery Atherosclerotic Stroke	No	No	No	No	Yes	No	No	No	2	1	1	1	0	-1	No	No	.	.	No	No	4.55	0.76	1.21	2.85	12.6	4.19	77	47.8	5.03	132	4.09	5.31	5.6	540	1	Yes	Yes	0.5
male	73	170	75	No	1537571	114	77	Large Artery Atherosclerotic Stroke	No	No	No	No	Yes	No	No	No	10	4	3	3	-1	-7	No	Yes	HI2	Yes	No	No	3.05	0.93	0.95	1.91	10.9	7.57	69	37.7	4.3	136	4.59	6.21	7.9	540	2	Yes	Yes	10
female	71	155	58	Yes	1538025	159	82	Large Artery Atherosclerotic Stroke	Yes	No	No	No	No	No	No	No	12	8	4	2	-6	-10	No	No	.	.	No	No	5.54	0.58	1.51	3.46	13.6	3.74	51	41.3	4.21	250	6.06	5.59	6.7	420	1	Yes	Yes	30
female	67	160	45	No	1538105	135	76	Large Artery Atherosclerotic Stroke	Yes	Yes	No	No	No	No	No	No	12	20	18	8	-12	-4	Yes	Yes	PH2	Yes	No	No	4.3	1.07	1.2	2.74	12.3	2.46	36	40.9	4.42	213	8.97	5.7	9.5	340	2	Yes	Yes	94
female	82	155	60	No	1538127	85	52	Cardioembolic Stroke	Yes	No	Yes	No	No	Yes	No	No	18	17	14	9	-8	-9	No	No	.	.	No	Yes	4.02	1.81	0.9	2.4	15	8.64	105	36	5.38	149	7.41	10.88	9.7	420	3	Yes	Yes	56
female	63	150	55	No	1538854	113	65	Cardioembolic Stroke	No	No	Yes	No	No	No	No	No	4	9	8	7	-2	3	Yes	Yes	HI2	Yes	No	No	4.32	1.06	0.87	3	9.6	4.58	48	29.3	3.7	425	8.5	5.2	6.3	450	1	Yes	Yes	22
male	62	170	65	Yes	593414	147	68	Large Artery Atherosclerotic Stroke	No	Yes	No	No	Yes	No	Yes	No	12	8	6	4	-4	-8	No	No	.	.	No	No	3.75	1.73	0.96	2.24	10.9	6.47	82	25.6	4.42	383	15.62	8.89	12.1	220	2	Yes	Yes	25
male	62	170	70	No	1538616	130	90	Large Artery Atherosclerotic Stroke	No	No	No	No	Yes	No	No	No	8	3	0	0	-3	-8	No	No	.	.	No	No	5.62	0.67	1.09	4.15	9	6.7	88	40	5.25	193	6.06	5.53	5.6	900	1	Yes	Yes	49
male	62	176	85	No	1538143	112	79	Large Artery Atherosclerotic Stroke	Yes	No	No	Yes	No	Yes	No	No	16	18	18	8	-10	-8	No	No	.	.	No	No	3.23	1.22	0.84	1.89	56.88	8.5	142	32.7	3.49	144	8.63	6.42	7.3	670	1	Yes	No	189
female	68	150	43.5	No	1539058	143	83	Cardioembolic Stroke	Yes	Yes	Yes	No	No	No	No	No	12	18	20	17	-1	5	Yes	Yes	PH2	Yes	No	No	4.73	0.92	1.3	2.84	11.6	4.31	55	32.9	4.26	125	5.2	9.82	8.3	730	1	Yes	No	35
male	85	170	50	No	1539512	147	83	Cardioembolic Stroke	No	No	Yes	No	No	Yes	No	No	16	15	13	6	-9	-10	No	No	.	.	No	No	3.7	0.74	1.59	2.03	11.7	7.08	92	39.7	3.43	97	5.05	5.04	5.7	100	1	Yes	Yes	46
male	57	170	70	Yes	1541131	178	97	Large Artery Atherosclerotic Stroke	Yes	Yes	No	No	Yes	No	No	No	5	8	12	12	4	7	Yes	Yes	HI2	Yes	No	No	3.07	1.15	0.96	1.79	11.6	8.64	60	43.6	4.94	110	8.51	6.8	4.9	1500	4	Yes	Yes	11
female	64	160	70	No	1540056	148	100	Large Artery Atherosclerotic Stroke	Yes	No	No	No	No	No	Yes	No	2	15	16	15	0	13	Yes	No	.	.	No	No	6.27	1.39	1.52	3.9	11.1	7.15	49	42.1	4.9	229	5.41	7.4	5.8	450	1	Yes	No	74
female	72	163	72.5	No	1540150	130	65	Large Artery Atherosclerotic Stroke	Yes	Yes	No	No	No	No	No	No	6	6	5	3	-3	-3	No	No	.	.	No	No	2.3	0.88	0.72	1.38	13.1	5.68	56	39.5	3.85	236	4.61	7.77	8.9	990	3	Yes	Yes	1.3
male	66	170	70	No	1541343	150	85	Large Artery Atherosclerotic Stroke	Yes	Yes	No	No	Yes	No	Yes	No	9	6	4	3	-3	-6	No	No	.	.	No	No	2.74	0.6	1.06	1.56	11.1	4.53	50	37.9	5.57	244	8.19	11.3	12.7	230	2	Yes	Yes	8
female	85	155	50	No	1541397	180	89	Cardioembolic Stroke	Yes	No	Yes	No	No	No	No	No	25	15	17	13	-2	-12	No	No	.	.	No	No	3.52	0.52	1.53	1.98	12.2	4.95	50	36.6	3.91	171	5.42	5.63	7.5	240	3	Yes	Yes	38
male	72	170	72	No	1542289	144	77	Large Artery Atherosclerotic Stroke	No	Yes	No	No	Yes	Yes	No	No	9	7	6	4	-3	-5	No	Yes	HI2	Yes	No	No	3.43	1.12	0.9	2.3	15.6	4.98	56	40.2	4.58	167	7	11.64	9.4	420	3	Yes	Yes	49
male	44	175	80	Yes	1542417	136	85	Large Artery Atherosclerotic Stroke	Yes	No	No	No	Yes	No	No	No	10	4	4	4	0	-6	No	No	.	.	No	No	3.15	0.97	0.92	2.06	19.8	7.47	66.3	42.2	4.51	259	5.7	5.3	5.3	1260	3	Yes	Yes	8
male	77	170	80	No	1542433	143	85	Large Artery Atherosclerotic Stroke	Yes	Yes	No	No	No	Yes	No	No	17	23	23	26	3	9	Yes	Yes	PH2	Yes	No	No	3.6	1.85	0.91	2.45	21.5	7.47	130	30.9	3.73	145	10.11	7.96	11.2	630	3	Yes	Yes	353
male	81	175	60	No	1542764	168	89	Large Artery Atherosclerotic Stroke	Yes	Yes	No	No	No	No	No	No	6	5	4	4	-1	-2	No	No	.	.	No	No	4.98	1.09	1.18	3.32	8.7	4.98	71	38.9	4.73	210	7.39	8.6	8.4	1440	3	Yes	Yes	1.9
male	62	168	72.5	Yes	1542900	124	79	Large Artery Atherosclerotic Stroke	No	No	No	No	No	No	No	No	2	2	2	2	0	0	No	No	.	.	No	No	3.97	2.11	0.78	2.55	14.9	5.75	57	45.8	4.36	165	2.58	5.56	6.4	660	1	Yes	Yes	11
female	67	170	45	No	1550833	123	66	Large Artery Atherosclerotic Stroke	No	No	No	No	No	No	No	No	16	13	13	10	-3	-6	No	Yes	PH1	Yes	No	No	4.22	0.48	1.78	2.19	16.9	5.11	45	38.4	3.47	243	9.32	5.52	4.5	300	1	Yes	Yes	29
male	77	165	55	No	1549314	174	65	Large Artery Atherosclerotic Stroke	Yes	No	No	Yes	No	Yes	Yes	No	20	15	15	9	-6	-11	No	No	.	.	No	No	3.47	0.83	1.18	1.99	12.9	10.14	78	33.1	3.79	178	4.7	6.36	7.5	120	2	Yes	Yes	50
male	58	180	90	Yes	1550676	142	75	Large Artery Atherosclerotic Stroke	Yes	No	No	Yes	Yes	No	No	No	8	5	4	2	-3	-6	No	No	.	.	No	No	4.53	1.5	1.15	3.06	19.6	7.3	69	42.3	4.23	287	5.5	8.1	8.2	460	3	Yes	Yes	2
male	73	165	55	No	1550783	102	63	Large Artery Atherosclerotic Stroke	No	No	No	No	No	No	No	No	11	10	8	6	-4	-5	No	No	.	.	No	No	5.6	0.56	1.42	3.7	34.9	5.1	53	40	4.2	257	9.2	5.75	5.6	730	3	Yes	Yes	25
female	75	158	60	No	641724	121	83	Cardioembolic Stroke	No	No	Yes	No	Yes	No	No	No	14	13	12	12	-1	-2	No	No	.	.	No	No	3.74	0.87	1.11	2.2	12.8	6.68	74	37.1	4.29	241	3.85	6.33	7.2	660	1	Yes	Yes	32
male	62	170	60	No	1550119	141	81	Large Artery Atherosclerotic Stroke	Yes	No	No	No	Yes	No	No	No	10	8	6	3	-5	-7	No	No	.	.	No	No	2.58	0.68	1.15	1.28	12.7	6.3	80.1	36	4.33	115	2.29	5.45	5.3	840	3	Yes	Yes	12
male	56	170	88	Yes	1550507	136	77	Large Artery Atherosclerotic Stroke	Yes	Yes	No	No	No	Yes	No	No	2	1	1	1	0	-1	No	No	.	.	No	No	6.46	1.29	1.22	4.59	20.3	5.57	79	43.2	5.15	241	4.88	6.88	4.9	640	3	Yes	Yes	1.3
female	71	163	53	No	1493269	158	71	Cardioembolic Stroke	Yes	Yes	Yes	No	No	No	Yes	No	20	30	36	42	12	22	Yes	Yes	PH2	Yes	Yes	Yes	3.87	1.36	1.16	2.29	15.3	6.8	69.7	36.5	3.8	241	6.8	9.42	10.1	420	1	Yes	Yes	49
female	74	146	75	No	1549576	142	71	Cardioembolic Stroke	Yes	No	Yes	No	No	No	No	No	12	12	10	10	-2	-2	No	Yes	HI1	No	No	No	3.24	1.05	1.21	1.75	22.7	6.44	75	31.8	4.99	213	7.82	7.33	10.9	480	1	Yes	Yes	85
male	58	173	70	No	1546462	176	71	Large Artery Atherosclerotic Stroke	Yes	No	No	No	Yes	Yes	Yes	No	25	30	30	27	-3	2	Yes	No	.	.	No	No	3.61	0.82	1.14	1.97	9.6	4.8	71	27.1	3.24	195	10.92	5.93	9.7	300	2	Yes	Yes	371
male	43	170	75	Yes	1547204	156	112	Large Artery Atherosclerotic Stroke	Yes	No	No	No	No	No	No	No	9	9	7	6	-3	-3	No	No	.	.	No	No	4.57	4.93	0.89	2.87	18.5	3.74	60	43.8	4.7	167	4.96	9.83	11.9	300	3	Yes	Yes	14
male	65	165	70	No	1548921	156	82	Large Artery Atherosclerotic Stroke	Yes	No	No	No	No	No	Yes	No	10	6	3	3	-3	-7	No	No	.	.	No	No	4.14	1.3	1.02	2.68	9.8	6.62	75.2	38.6	4.12	251	10.6	5.3	7.6	1080	2	Yes	Yes	6
female	78	148	48.5	No	1548024	135	81	Large Artery Atherosclerotic Stroke	Yes	Yes	No	No	No	No	No	No	7	4	2	2	-2	-5	No	Yes	HI1	Yes	No	No	3.67	1.95	1.03	2.1	19.3	4.28	35	36.8	4	208	4.54	8.4	9.7	1080	1	Yes	Yes	14
male	76	175	60	No	1373122	125	68	Large Artery Atherosclerotic Stroke	No	No	Yes	No	No	No	Yes	No	10	3	3	2	-1	-8	No	No	.	.	No	No	3.23	0.53	1.6	1.45	10.8	4.76	98	36.3	4.51	147	2.45	5.55	6.2	280	1	Yes	Yes	5
male	42	174	70	No	1546243	130	89	Large Artery Atherosclerotic Stroke	Yes	No	No	No	Yes	Yes	No	No	13	18	18	10	-8	-3	Yes	No	.	.	No	No	3.21	0.9	0.63	2.37	11.9	3.63	38	39.5	4.71	231	7.87	6.68	5.5	990	2	Yes	Yes	65
male	68	172	90	No	636969	126	71	Large Artery Atherosclerotic Stroke	Yes	No	No	No	Yes	No	No	No	11	6	5	4	-2	-7	No	Yes	PH1	Yes	No	No	5.08	1	1.29	3.3	9.4	5.08	73.6	42.4	4.77	283	2.74	5.98	5.7	370	3	Yes	Yes	10
female	84	163	55	No	729726	122	66	Cardioembolic Stroke	No	No	Yes	Yes	No	No	No	No	12	8	7	5	-3	-7	No	No	.	.	No	No	5.87	1.89	1.3	3.8	12.1	5.33	59	33	3.51	228	3.21	4.85	5.5	870	2	Yes	Yes	3
male	57	172	70	No	1556623	140	80	Large Artery Atherosclerotic Stroke	Yes	No	No	No	Yes	No	No	No	18	12	10	5	-7	-13	No	No	.	.	No	No	5.08	0.91	1.19	3.41	10.5	8.7	78.4	42.1	4.5	354	6.5	6.5	4.6	970	4	Yes	No	13
male	73	172	60	Yes	1555622	115	73	Large Artery Atherosclerotic Stroke	No	No	No	No	Yes	No	No	No	2	0	0	0	0	-2	No	No	.	.	No	No	6.24	0.74	1.52	4.04	18	4.58	64	44.9	5.23	221	4.28	7.4	5.6	600	1	No	Yes	1.5
female	80	160	60	No	1554089	159	101	Large Artery Atherosclerotic Stroke	Yes	No	No	No	No	No	No	No	11	14	13	6	-8	-5	No	Yes	PH1	Yes	No	No	4.15	1.06	1.35	2.31	15.9	6.32	76	42.2	2.86	136	6.8	5.61	9.5	300	2	Yes	Yes	33
female	65	163	85	No	1553952	119	55	Large Artery Atherosclerotic Stroke	No	No	No	Yes	No	No	No	No	3	2	1	1	-1	-2	No	No	.	.	No	No	3.56	1.85	1.12	2.13	11.4	4.28	79	44.9	4.26	233	6.64	6.5	6.4	240	1	Yes	Yes	1.9
male	78	170	90	Yes	1555009	135	76	Large Artery Atherosclerotic Stroke	Yes	No	No	No	No	No	Yes	No	14	9	9	6	-3	-8	No	No	.	.	No	No	5.39	0.98	1.42	3.39	33.4	5.38	91.7	37.3	3.87	252	7.5	6.23	6.6	880	4	Yes	Yes	11
male	58	180	100	Yes	798451	139	86	Large Artery Atherosclerotic Stroke	No	No	No	Yes	Yes	Yes	No	No	11	6	10	5	-1	-6	Yes	No	.	.	No	No	4.53	1.21	1.3	2.7	58.3	8.95	84	45.2	5.72	189	7.31	6.18	5.6	360	1	Yes	Yes	12
male	78	165	85	No	1552405	140	78	Large Artery Atherosclerotic Stroke	Yes	No	No	No	No	Yes	No	No	9	9	11	9	0	0	No	No	.	.	No	No	4.46	1.34	1.06	2.89	17.3	5.06	60	43.5	4.77	270	9.27	6.87	7.2	180	1	Yes	Yes	36
female	75	166	68	Yes	1553066	134	86	Large Artery Atherosclerotic Stroke	No	No	No	No	No	No	No	No	7	6	5	4	-2	-3	No	No	.	.	No	No	5.47	0.48	1.36	3.52	11.6	4.66	53	39.4	4.32	140	5.48	6.49	7.8	1220	2	Yes	Yes	5
male	63	165	64	No	1551162	120	82	Large Artery Atherosclerotic Stroke	No	No	No	No	No	No	No	No	5	4	3	3	-1	-2	No	Yes	PH1	Yes	No	No	5.04	2.23	1.22	3.13	16.2	3.67	57	37.2	3.92	176	6.79	5.17	6.2	1340	1	Yes	Yes	15
male	60	172	92	No	1552217	137	92	Large Artery Atherosclerotic Stroke	No	No	No	No	Yes	No	No	No	12	8	4	4	-4	-8	No	No	.	.	No	No	4.3	1.61	1.43	2.64	16.3	4.94	59	46.7	4.24	280	4.8	6.07	7.2	790	3	Yes	Yes	5
female	78	159	68	No	1552221	135	79	Cardioembolic Stroke	Yes	No	Yes	No	No	No	No	No	11	17	36	42	25	31	Yes	Yes	PH2	Yes	Yes	Yes	4.38	1.35	1.02	2.72	8.8	2.57	36.4	37.7	4.36	153	8.1	6.22	6.8	420	1	Yes	Yes	75
male	65	165	55	Yes	1551163	157	89	Large Artery Atherosclerotic Stroke	No	No	No	No	Yes	No	No	No	8	5	2	0	-5	-8	No	No	.	.	No	No	4.9	0.96	1.21	3.2	10.4	8.65	77	42.3	4.41	162	4.86	5.41	6.5	420	1	Yes	Yes	5
male	72	175	80	No	1562903	132	88	Large Artery Atherosclerotic Stroke	Yes	Yes	No	No	Yes	No	No	No	8	12	12	6	-6	-2	Yes	Yes	PH1	Yes	No	No	5.72	3.68	1.06	3.59	21.7	5.31	86	46.2	4.92	161	4.67	7.62	8.6	1200	3	Yes	Yes	18
male	59	170	70	No	1562544	146	79	Large Artery Atherosclerotic Stroke	Yes	No	No	No	No	No	No	No	18	18	18	14	-4	-4	No	No	.	.	No	No	3.85	1.59	0.79	2.57	28.2	3.85	78	37.4	4.44	252	9.32	6.11	8	660	3	Yes	Yes	69
female	55	165	65	No	1563069	138	65	Large Artery Atherosclerotic Stroke	Yes	No	Yes	No	No	No	No	No	7	6	5	3	-3	-4	No	No	.	.	No	No	3.61	1.37	1.01	2.22	15.6	3.29	50	41.8	4.54	208	5.68	6.02	7.2	600	1	Yes	Yes	23
female	73	152	65	No	668113	167	85	Cardioembolic Stroke	No	No	Yes	No	No	No	Yes	No	19	26	24	14	-12	-5	Yes	No	.	.	No	No	4.58	1.02	1.32	2.85	12.9	4.26	72	35.3	4.52	242	3.73	5.75	4.5	1260	3	Yes	Yes	26
male	53	175	105	Yes	1243788	106	67	Large Artery Atherosclerotic Stroke	No	No	No	No	No	Yes	Yes	No	8	6	5	3	-3	-5	No	No	.	.	No	No	5.17	4.79	0.65	3.22	30.5	7.18	130	43.2	4.54	252	11.26	6.5	7.3	600	2	Yes	Yes	7
female	74	165	80	Yes	1122559	132	97	Cardioembolic Stroke	Yes	No	No	No	No	No	No	Yes	11	10	8	7	-3	-4	No	Yes	HI2	Yes	No	No	4.02	0.55	1.26	2.45	17.9	4.9	68	41.7	4.3	173	5.55	6.07	7.2	420	1	Yes	Yes	16
male	55	170	90	No	1560898	160	77	Large Artery Atherosclerotic Stroke	Yes	No	No	No	Yes	No	No	No	8	7	6	5	-2	-3	No	Yes	HI2	Yes	No	No	4.53	1.22	0.96	3.06	17.8	3.79	55	42.7	4.86	215	11.62	6.9	8.2	360	2	Yes	Yes	38
male	44	168	85	Yes	1561170	151	78	Large Artery Atherosclerotic Stroke	Yes	No	No	No	No	No	No	No	6	3	2	2	-1	-4	No	No	.	.	No	No	3.41	1.77	0.65	2.25	20.9	5.19	76	40	4.41	274	10.18	5.21	4.3	660	3	Yes	Yes	14
male	71	175	71	Yes	1560716	135	75	Large Artery Atherosclerotic Stroke	Yes	No	No	No	Yes	No	No	No	8	5	4	2	-3	-6	No	No	.	.	No	No	4.8	1.46	0.96	3.27	23.3	6.33	58.3	40.5	4.28	180	5.19	5.98	4.2	1060	2	Yes	Yes	2
male	63	176	70	No	1559993	160	80	Cardioembolic Stroke	No	No	Yes	No	No	Yes	No	No	11	7	5	2	-5	-9	No	Yes	HI2	Yes	No	No	3.11	1.44	0.9	1.73	18	3.29	59.9	27.8	3.62	204	6.58	6.13	5.6	770	4	Yes	Yes	10
male	58	170	70	No	1560055	88	56	Large Artery Atherosclerotic Stroke	No	No	No	No	Yes	Yes	No	No	10	10	8	6	-4	-4	No	Yes	PH1	Yes	No	No	3.41	1.7	0.93	1.98	10.5	3.22	73.4	36.4	3.44	105	6.2	6.17	7	720	3	Yes	Yes	13
female	76	160	55	No	1560935	142	68	Large Artery Atherosclerotic Stroke	Yes	Yes	No	No	No	No	Yes	No	27	36	36	42	6	15	No	Yes	PH2	Yes	Yes	Yes	3.27	1.68	0.77	2.02	12.1	5.13	81	43.4	4.85	146	5.61	5.22	4.4	470	3	Yes	Yes	95
female	78	150	45	No	1558420	130	72	Large Artery Atherosclerotic Stroke	Yes	No	No	No	No	No	No	No	17	22	22	16	-6	-1	No	Yes	PH2	Yes	No	No	6.51	1.52	1.16	4.25	14	3.37	50	29.9	4.05	318	13.02	6.04	7.2	320	2	Yes	Yes	34
male	52	172	68	Yes	1559989	158	102	Large Artery Atherosclerotic Stroke	Yes	Yes	No	No	Yes	Yes	No	No	6	2	2	2	0	-4	No	No	.	.	No	No	3.67	1.42	1.19	2.15	12.2	4.29	60.8	50.3	4.69	207	5.32	7.45	8.4	360	2	Yes	Yes	6
male	66	170	120	No	1557955	142	85	Large Artery Atherosclerotic Stroke	No	No	No	No	Yes	No	No	No	13	8	10	9	1	-4	No	No	.	.	No	No	2.68	0.84	0.69	1.72	14.6	5.11	90	34.4	3.72	330	8.16	5.15	4.5	180	3	Yes	Yes	11
male	57	165	65	No	1557942	126	61	Large Artery Atherosclerotic Stroke	No	No	No	No	Yes	No	No	No	5	3	3	2	-1	-3	No	Yes	HI2	No	No	No	4.48	0.98	1.26	2.87	14.8	3.29	62	39.3	4.32	177	3.04	5.76	4.4	780	2	Yes	Yes	17
male	72	174	67	No	1559758	145	85	Large Artery Atherosclerotic Stroke	Yes	Yes	No	No	Yes	Yes	No	No	10	36	36	42	6	32	Yes	Yes	PH2	Yes	Yes	Yes	3.87	1.24	1.13	2.51	11.3	3.56	60	42.6	3.9	165	7.23	8.9	9.4	870	1	Yes	Yes	287
male	76	172	90	No	1141689	140	82	Large Artery Atherosclerotic Stroke	No	No	No	Yes	No	No	No	No	12	3	0	0	-3	-12	No	No	.	.	No	No	2.78	0.96	0.92	1.55	15.7	6.51	115	38.2	4.02	188	4.2	6.2	7.4	720	1	Yes	Yes	0.7
male	67	170	64	No	1230411	138	75	Large Artery Atherosclerotic Stroke	No	Yes	No	No	Yes	No	Yes	No	16	9	10	10	1	-6	No	Yes	PH2	Yes	No	No	2.39	1.15	0.84	1.24	9.6	6.15	61.8	38.4	4.42	226	6.29	9.46	14	300	1	Yes	Yes	14
male	61	170	80	No	1568890	203	140	Large Artery Atherosclerotic Stroke	Yes	No	No	No	Yes	No	No	No	10	10	11	11	1	1	No	Yes	PH1	Yes	No	No	5.29	3.2	1.01	3.38	9.7	7.74	116.9	30.3	5.26	181	8.6	6.11	7.1	980	2	Yes	Yes	47
male	91	165	60	No	1208664	166	71	Large Artery Atherosclerotic Stroke	Yes	Yes	No	No	No	No	Yes	No	7	4	3	2	-2	-5	No	No	.	.	No	No	3.01	0.84	1.28	1.71	13	6.5	70	32.5	3.99	194	3.68	6.72	8.3	540	1	Yes	Yes	2
male	41	165	65	Yes	1569419	153	105	Large Artery Atherosclerotic Stroke	Yes	No	No	No	Yes	No	No	No	5	3	3	2	-1	-3	No	No	.	.	No	No	4.62	1.56	1.05	2.95	50.1	2.79	71	38.8	4.75	220	4.66	5.38	5.6	1020	3	Yes	Yes	3
female	76	155	45	No	1568191	130	60	Large Artery Atherosclerotic Stroke	No	No	No	No	No	No	No	No	11	11	11	11	0	0	No	Yes	HI2	Yes	No	No	4.06	0.75	1.66	2.22	10.1	7.65	62	38.9	3.51	207	4.8	6.17	5.1	640	2	Yes	Yes	24
male	68	170	70	Yes	1569381	141	82	Large Artery Atherosclerotic Stroke	No	No	No	No	Yes	No	No	No	9	2	2	1	-1	-8	No	No	.	.	No	No	4.12	1.03	0.96	2.68	11.5	4.41	82	46.2	5.55	201	3.48	5.5	5.2	360	1	Yes	Yes	3
female	70	164	68	No	1567099	180	110	Large Artery Atherosclerotic Stroke	Yes	No	No	No	No	No	Yes	No	17	17	15	11	-6	-6	No	No	.	.	No	No	6.29	1.65	1.4	4.18	9	3.21	54	47.8	4.93	187	10.11	6.29	5.7	640	3	Yes	Yes	26
male	55	170	70	No	1567428	139	93	Large Artery Atherosclerotic Stroke	No	No	No	No	Yes	Yes	No	No	16	9	6	5	-4	-11	No	Yes	HI2	Yes	No	No	5.15	1.87	1.21	3.8	11.7	6.4	65	42.2	4.09	206	8.6	10.35	9.6	720	3	Yes	Yes	10
female	69	167	66	No	1567194	128	72	Cardioembolic Stroke	No	No	Yes	No	No	Yes	No	No	10	2	2	1	-1	-9	No	No	.	.	No	No	3.68	0.75	1.19	2.42	13.5	5.95	66	40.8	4.58	158	3.42	6.18	5.6	150	2	Yes	Yes	7
female	68	160	75	No	1297667	171	110	Large Artery Atherosclerotic Stroke	No	No	No	Yes	No	No	Yes	No	13	4	3	3	-1	-10	No	No	.	.	No	No	3.29	0.86	1.11	1.86	11.4	4.87	50.7	41.9	4.29	221	4.79	5.48	5.5	660	1	Yes	Yes	3
male	71	176	75	No	1566452	155	105	Cardioembolic Stroke	Yes	No	Yes	Yes	Yes	Yes	No	No	10	8	6	4	-4	-6	No	Yes	HI2	Yes	No	No	3.89	0.97	1.1	2.34	18	9.07	91	33.9	3.79	198	4.31	6.07	5.7	600	2	Yes	Yes	12
male	91	180	80	No	1223687	155	67	Large Artery Atherosclerotic Stroke	Yes	No	No	No	No	Yes	No	No	13	9	12	8	-1	-5	No	Yes	HI2	No	No	Yes	2.85	0.5	0.89	1.91	59.2	7.98	80.3	27.5	3.44	132	11.87	5.88	7.9	300	2	Yes	Yes	53
female	62	170	52	No	1562701	136	71	Large Artery Atherosclerotic Stroke	Yes	Yes	No	Yes	Yes	No	Yes	No	11	8	8	7	-1	-4	No	No	.	.	No	No	3.48	1.4	1.17	2.09	9.8	14.88	62	40.6	5.14	415	16.97	9.16	10.1	1200	2	Yes	Yes	7
male	77	168	80	Yes	1564260	208	113	Large Artery Atherosclerotic Stroke	Yes	Yes	No	No	No	No	No	No	3	8	8	9	1	6	Yes	No	.	.	No	No	2.87	1.03	0.87	1.85	14.9	26.06	192	28.1	5.29	182	5.76	11.12	17.9	220	1	Yes	Yes	20
male	68	170	70.5	No	1565377	148	77	Large Artery Atherosclerotic Stroke	No	No	No	No	Yes	No	No	No	7	6	3	3	-3	-4	No	No	.	.	No	No	4.13	1.13	1.01	2.81	9.5	5.12	73	39.5	4.43	183	4.48	6.11	6.2	280	3	Yes	Yes	4
female	73	160	70	No	1565742	134	95	Large Artery Atherosclerotic Stroke	No	No	No	No	No	No	No	No	15	28	32	42	14	27	No	Yes	PH2	Yes	Yes	Yes	4.71	1.42	1.54	3.14	17.5	2.45	45	40.6	4.49	246	8.24	5.99	8.8	420	2	Yes	Yes	154
male	63	175	75	No	1575373	153	88	Large Artery Atherosclerotic Stroke	Yes	No	No	No	Yes	Yes	No	No	24	28	26	18	-10	-6	Yes	Yes	PH1	Yes	No	No	4.17	1.44	1.23	2.6	14	4.22	70.6	34.2	4.12	127	6.99	5.21	8.6	300	3	Yes	Yes	175
male	66	167	73	No	1575728	111	78	Large Artery Atherosclerotic Stroke	Yes	No	No	No	Yes	No	No	No	15	9	8	5	-4	-10	No	Yes	HI2	Yes	No	No	4.28	1.06	1.24	2.5	16.2	6.55	57.6	37	3.93	275	6.54	5.3	6.2	660	3	Yes	No	18
female	70	156	50	No	1572389	126	63	Cardioembolic Stroke	No	Yes	Yes	No	No	No	No	No	20	12	4	4	-8	-16	No	No	.	.	No	Yes	4.04	1.68	0.99	2.45	14.2	9.67	48	45.6	4.66	188	9.85	9.17	10.1	160	1	Yes	Yes	12
male	63	172	72	No	1575063	133	76	Large Artery Atherosclerotic Stroke	No	Yes	No	No	Yes	No	No	No	6	5	4	3	-2	-3	No	No	.	.	No	No	4.63	1.17	1.49	2.78	8.5	5.87	84	42.6	4.4	151	3.3	10.05	11.3	410	1	Yes	Yes	9
female	71	163	70	No	1574005	96	64	Cardioembolic Stroke	No	No	Yes	No	No	No	No	No	13	9	8	5	-4	-8	Yes	Yes	HI2	Yes	No	No	2.91	3.08	0.9	1.66	31.5	5.03	55	45.2	3.81	225	7.73	5.79	6.1	640	2	Yes	Yes	34
male	72	176	75	No	1570600	113	75	Large Artery Atherosclerotic Stroke	No	No	No	No	Yes	Yes	Yes	No	18	24	16	16	-8	-2	Yes	Yes	PH1	Yes	No	No	3.5	1.25	1	2.08	47.5	4.98	69	44.5	4.96	236	2.65	5.61	7.1	640	4	Yes	Yes	123
male	60	164	59	Yes	1574430	106	78	Large Artery Atherosclerotic Stroke	No	No	No	No	No	Yes	No	No	11	6	5	3	-3	-8	No	No	.	.	No	No	3.67	0.43	1.47	1.94	15.9	5.65	63	39.7	4.09	308	3.93	5.86	6.4	300	2	Yes	Yes	9
male	88	172	57	No	1032974	112	57	Large Artery Atherosclerotic Stroke	No	Yes	Yes	Yes	No	Yes	No	No	16	16	17	14	-2	-2	No	No	.	.	No	No	2.88	0.98	0.98	1.73	41.8	3.28	52	43.9	3.67	145	6.75	7.28	9.9	170	1	Yes	Yes	35
male	72	170	75	No	1572899	150	79	Large Artery Atherosclerotic Stroke	No	Yes	No	Yes	Yes	No	No	No	16	11	10	8	-3	-8	No	Yes	PH2	Yes	No	No	2.38	1.47	1.01	1.21	30.5	3.84	57.3	40	4	214	7.02	7.68	12.1	370	3	Yes	Yes	19
female	57	150	60	Yes	1573884	155	90	Large Artery Atherosclerotic Stroke	Yes	No	No	No	No	No	No	No	5	1	1	0	-1	-5	No	No	.	.	No	No	5.02	1.41	1.01	3.29	11.4	6.6	74	43.6	4.1	197	6.53	6.74	7.8	1300	3	Yes	Yes	0.3
male	67	165	63	No	1573021	135	56	Large Artery Atherosclerotic Stroke	No	No	No	No	No	No	Yes	No	7	5	7	6	1	-1	No	No	.	.	No	No	6.73	1.2	1.27	4.46	11.7	5.36	68.7	37.2	4.46	141	8.69	5.37	5.5	790	1	Yes	Yes	18
male	80	165	60	No	1561490	137	82	Large Artery Atherosclerotic Stroke	Yes	No	No	No	No	No	No	No	10	11	10	9	-2	-1	No	No	.	.	No	No	4.85	1	1.02	3.2	19.5	5.9	79	37.8	4.5	128	7.24	5.99	7.2	240	1	Yes	Yes	62
male	75	170	75	Yes	1572385	147	95	Large Artery Atherosclerotic Stroke	Yes	No	No	No	Yes	No	Yes	No	6	4	2	2	-2	-4	No	Yes	HI1	Yes	No	No	5.12	1.27	1.21	3.2	18.5	4.85	65	42.9	4.39	119	1.96	5.54	6.4	300	1	Yes	Yes	30
male	66	175	90	No	1573083	138	89	Cardioembolic Stroke	Yes	Yes	Yes	No	No	No	Yes	No	12	30	36	42	12	30	Yes	No	.	.	Yes	Yes	4.36	0.93	1.19	2.77	41.7	6.67	162.4	34.8	4.45	128	11.42	8.4	11.1	250	3	Yes	Yes	427
male	69	175	75	No	1029052	133	88	Large Artery Atherosclerotic Stroke	No	No	No	No	Yes	No	No	No	16	13	10	7	-6	-9	No	Yes	HI2	Yes	No	No	4.99	1.18	1.71	2.87	17.6	5.53	65	35.3	4.26	147	8.93	6.4	5.8	400	3	Yes	Yes	39
male	57	170	65	No	1570029	135	81	Large Artery Atherosclerotic Stroke	Yes	No	No	No	Yes	No	No	No	15	9	11	9	0	-6	No	Yes	PH1	Yes	No	No	3.74	0.8	1.24	2.21	31.3	5.34	56	39.6	4.56	329	13.1	5.4	6.7	700	3	Yes	Yes	82
female	68	165	65	No	1570013	150	88	Large Artery Atherosclerotic Stroke	Yes	No	No	No	No	No	No	No	11	6	5	2	-4	-9	No	Yes	PH1	Yes	No	No	6.61	0.8	1.67	4.19	15.5	4.27	63	42.4	5.7	237	8.08	6.1	4.7	540	2	Yes	Yes	38
male	64	167	75	No	1570851	160	111	Large Artery Atherosclerotic Stroke	Yes	No	No	No	No	No	No	No	8	3	3	2	-1	-6	No	No	.	.	No	No	5.72	2.02	1.13	3.83	9.8	3.79	68	38.9	4.57	159	4.32	5.61	5	300	2	Yes	Yes	4
male	55	180	90	Yes	1502802	130	85	Large Artery Atherosclerotic Stroke	Yes	No	No	No	No	Yes	Yes	No	8	3	3	2	-1	-6	No	No	.	.	No	No	4.94	1.91	1.13	3.23	24.9	7.52	99	40.1	5	257	7.54	6.33	5.7	90	1	Yes	Yes	0.4
male	61	165	52	No	1581351	122	72	Large Artery Atherosclerotic Stroke	No	No	No	No	No	No	No	No	16	7	6	2	-5	-14	No	No	.	.	No	No	3.89	0.69	1.27	2.16	10.5	4.34	54	38.8	4.23	203	7.4	5.79	6.2	500	3	Yes	Yes	7
female	71	170	70	No	1581349	166	90	Large Artery Atherosclerotic Stroke	Yes	No	No	No	No	No	No	No	14	15	13	13	-2	-1	No	No	.	.	No	No	4.16	1.24	1.12	2.53	24	5.29	60.8	40	3.85	172	6.3	7.5	8.4	980	3	Yes	Yes	47
female	74	155	60	No	1581199	138	65	Large Artery Atherosclerotic Stroke	Yes	Yes	Yes	No	No	No	Yes	No	12	12	11	10	-2	-2	No	No	.	.	No	No	3.37	1.77	1.16	1.83	16.2	4.65	72.1	38.1	4.61	222	6.35	7.79	8.6	680	2	Yes	Yes	4
female	83	160	57.5	Yes	1580449	138	75	Cardioembolic Stroke	Yes	Yes	Yes	No	No	No	No	No	19	15	14	9	-6	-10	No	Yes	HI2	Yes	No	No	5.31	1.27	1.21	3.34	11.3	9.13	88	41.8	1.79	76	5.71	8.16	10.2	170	5	Yes	Yes	24
male	58	165	58	Yes	1577116	174	94	Large Artery Atherosclerotic Stroke	Yes	No	No	No	Yes	No	Yes	No	14	8	8	6	-2	-8	No	Yes	HI2	Yes	No	No	4.23	1.16	1.24	2.6	12.5	2.64	58.1	35.3	3.73	251	5.08	5.89	6.2	930	4	Yes	Yes	52
male	42	165	70	No	1579448	133	93	Large Artery Atherosclerotic Stroke	Yes	No	No	No	Yes	No	Yes	No	7	11	11	10	-1	3	Yes	No	.	.	No	No	4.25	0.77	1.23	2.56	33.9	3.16	58	37.5	4.87	220	13.38	6.11	6.2	1230	4	Yes	No	24
male	77	174	60	No	1579363	142	90	Large Artery Atherosclerotic Stroke	Yes	No	No	No	Yes	No	No	No	11	16	15	12	-4	1	Yes	Yes	HI2	Yes	No	No	3.89	1.24	1.01	2.44	16.6	3.93	48.4	40.1	4.59	256	7.52	6.15	6.9	660	3	Yes	Yes	14
male	47	167	80	No	1579561	158	107	Large Artery Atherosclerotic Stroke	Yes	No	No	No	Yes	No	No	No	7	11	7	5	-6	-2	Yes	No	.	.	No	No	3.51	2.17	0.8	2.28	18.2	3.1	81	39.1	4.87	158	4.88	5.89	5.2	430	2	Yes	Yes	8
female	87	160	55	No	1577524	152	70	Large Artery Atherosclerotic Stroke	Yes	No	No	No	No	No	Yes	No	17	16	15	12	-4	-5	No	Yes	PH1	Yes	No	No	4.13	0.85	1.05	2.58	11.8	5.88	79	36.2	3.49	329	6.37	8.43	8.8	210	1	Yes	Yes	112
male	61	165	60	Yes	1578202	157	97	Large Artery Atherosclerotic Stroke	No	No	No	Yes	No	No	No	No	11	15	14	11	-4	0	Yes	Yes	HI2	Yes	No	No	4.23	1.01	1.26	2.6	17.2	5.01	43.6	35	4.62	235	10.08	9.48	11.3	1050	3	Yes	Yes	20
male	63	175	70	No	1578546	105	73	Large Artery Atherosclerotic Stroke	No	No	No	No	Yes	No	No	No	5	4	3	1	-3	-4	No	No	.	.	No	No	5.04	2.54	1.1	3.28	34.4	5.25	88	42.6	4.37	142	7.28	5.92	6.8	1300	3	Yes	Yes	6
female	69	160	65	Yes	1577992	145	85	Cardioembolic Stroke	Yes	No	Yes	Yes	No	No	No	No	8	6	4	2	-4	-6	No	Yes	HI2	Yes	No	No	6.14	0.9	1.06	3.78	9.5	7.43	82	40.6	4.8	318	5.5	6.4	5.3	70	1	Yes	Yes	10
female	67	155	62.5	No	1576861	175	92	Cardioembolic Stroke	No	Yes	Yes	Yes	No	No	Yes	No	24	28	28	15	-13	-9	Yes	No	.	.	No	No	5.61	2.49	1.21	3.41	12	4.96	43.7	36.5	4.51	146	7.57	8.98	16	360	3	Yes	Yes	59
male	58	170	70	No	1577548	165	104	Large Artery Atherosclerotic Stroke	Yes	No	No	No	Yes	No	No	No	24	14	14	12	-2	-12	No	No	.	.	No	No	4.55	0.79	0.99	2.87	23.7	6.75	65	41.2	4.16	150	5.06	5.23	4.8	1020	2	Yes	Yes	14
male	46	158	90	Yes	1577870	145	102	Large Artery Atherosclerotic Stroke	Yes	No	No	No	Yes	No	No	No	8	12	11	10	-2	2	Yes	No	.	.	No	No	3.66	0.94	0.97	2.21	11.9	4.62	81	46.6	5.3	193	8.16	5.53	6.2	900	3	Yes	Yes	39
male	62	170	60	No	1577941	140	85	Large Artery Atherosclerotic Stroke	Yes	No	No	Yes	Yes	No	No	No	12	8	4	3	-5	-9	No	No	.	.	No	No	3.05	4.82	0.81	1.48	16.1	3.64	60	43	3.88	122	6.51	5.5	5.6	420	1	Yes	Yes	17
female	81	163	66	No	459144	109	78	Large Artery Atherosclerotic Stroke	Yes	No	No	No	No	No	No	No	2	1	0	0	-1	-2	No	No	.	.	No	No	5.1	1.39	1.15	3.4	19.1	5.02	82	39.9	4.95	257	6.6	5.77	8.4	600	4	Yes	Yes	3
male	56	167	80	Yes	1576844	125	79	Large Artery Atherosclerotic Stroke	No	Yes	No	No	Yes	No	Yes	No	2	1	1	1	0	-1	No	No	.	.	No	No	3.82	0.87	0.92	2.7	10.4	5.01	73	43.5	5.25	255	3.02	6.39	5.2	640	2	Yes	Yes	1.4
